# Supplementary material for: N-Acetyl-Cysteinylated Streptophenazines from Streptomyces
Source: J Nat Prod. 2022 Apr 15;85(5):1239–47. doi: 10.1021/acs.jnatprod.1c01123 (PMC9150181; doi:10.1021/acs.jnatprod.1c01123)
Supplement: Supplementary file 2 — np1c01123_si_002.zip [file np1c01123_si_002.zip]

Archive with 1,022 entries (935 files):
- FID for publication/
- __MACOSX/._FID for publication
- FID for publication/1/
- __MACOSX/FID for publication/._1
- FID for publication/TEXT.docx
- __MACOSX/FID for publication/._TEXT.docx
- FID for publication/2/
- __MACOSX/FID for publication/._2
- FID for publication/1/TOCSY_acetoned6_300K/
- __MACOSX/FID for publication/1/._TOCSY_acetoned6_300K
- FID for publication/1/.DS_Store
- __MACOSX/FID for publication/1/._.DS_Store
- FID for publication/1/1H_dmsod6_330K/
- __MACOSX/FID for publication/1/._1H_dmsod6_330K
- FID for publication/1/HSQC_dmso_d6_300K/
- __MACOSX/FID for publication/1/._HSQC_dmso_d6_300K
- FID for publication/1/1H_dmsod6_340K/
- __MACOSX/FID for publication/1/._1H_dmsod6_340K
- FID for publication/1/1H_dmsod6_300K/
- __MACOSX/FID for publication/1/._1H_dmsod6_300K
- FID for publication/1/1H_dmsod6_350K/
- __MACOSX/FID for publication/1/._1H_dmsod6_350K
- FID for publication/1/NOESY_dmso_d6_350K/
- __MACOSX/FID for publication/1/._NOESY_dmso_d6_350K
- FID for publication/1/1H_acetoned6_300K/
- __MACOSX/FID for publication/1/._1H_acetoned6_300K
- FID for publication/1/COSY_acetoned6_300K/
- __MACOSX/FID for publication/1/._COSY_acetoned6_300K
- FID for publication/1/1H_dmsod6_310K/
- __MACOSX/FID for publication/1/._1H_dmsod6_310K
- FID for publication/1/HMBC_acetoned6_300K/
- __MACOSX/FID for publication/1/._HMBC_acetoned6_300K
- FID for publication/1/13C_dmso_d6_340K/
- FID for publication/1/HSQC_acetoned6_300K/
- __MACOSX/FID for publication/1/._HSQC_acetoned6_300K
- FID for publication/1/TOCSY_dmso_d6_350K/
- __MACOSX/FID for publication/1/._TOCSY_dmso_d6_350K
- FID for publication/1/COSY_dmso_d6_350K/
- __MACOSX/FID for publication/1/._COSY_dmso_d6_350K
- FID for publication/1/HMBC_dmso_d6_350K/
- __MACOSX/FID for publication/1/._HMBC_dmso_d6_350K
- FID for publication/1/1H_dmsod6_320K/
- __MACOSX/FID for publication/1/._1H_dmsod6_320K
- FID for publication/2/HMBC/
- __MACOSX/FID for publication/2/._HMBC
- FID for publication/2/1H/
- __MACOSX/FID for publication/2/._1H
- FID for publication/2/HSQC/
- __MACOSX/FID for publication/2/._HSQC
- FID for publication/2/1H_water suppression/
- __MACOSX/FID for publication/2/._1H_water suppression
- FID for publication/1/TOCSY_acetoned6_300K/7/
- __MACOSX/FID for publication/1/TOCSY_acetoned6_300K/._7
- FID for publication/1/1H_dmsod6_330K/433/
- __MACOSX/FID for publication/1/1H_dmsod6_330K/._433
- FID for publication/1/HSQC_dmso_d6_300K/412/
- __MACOSX/FID for publication/1/HSQC_dmso_d6_300K/._412
- FID for publication/1/1H_dmsod6_340K/434/
- __MACOSX/FID for publication/1/1H_dmsod6_340K/._434
- FID for publication/1/1H_dmsod6_300K/430/
- __MACOSX/FID for publication/1/1H_dmsod6_300K/._430
- FID for publication/1/1H_dmsod6_350K/435/
- __MACOSX/FID for publication/1/1H_dmsod6_350K/._435
- FID for publication/1/NOESY_dmso_d6_350K/422/
- __MACOSX/FID for publication/1/NOESY_dmso_d6_350K/._422
- FID for publication/1/1H_acetoned6_300K/30/
- __MACOSX/FID for publication/1/1H_acetoned6_300K/._30
- FID for publication/1/COSY_acetoned6_300K/6/
- __MACOSX/FID for publication/1/COSY_acetoned6_300K/._6
- FID for publication/1/1H_dmsod6_310K/431/
- __MACOSX/FID for publication/1/1H_dmsod6_310K/._431
- FID for publication/1/HMBC_acetoned6_300K/31/
- __MACOSX/FID for publication/1/HMBC_acetoned6_300K/._31
- FID for publication/1/13C_dmso_d6_340K/20/
- FID for publication/1/HSQC_acetoned6_300K/2/
- __MACOSX/FID for publication/1/HSQC_acetoned6_300K/._2
- FID for publication/1/TOCSY_dmso_d6_350K/421/
- __MACOSX/FID for publication/1/TOCSY_dmso_d6_350K/._421
- FID for publication/1/COSY_dmso_d6_350K/420/
- __MACOSX/FID for publication/1/COSY_dmso_d6_350K/._420
- FID for publication/1/HMBC_dmso_d6_350K/423/
- __MACOSX/FID for publication/1/HMBC_dmso_d6_350K/._423
- FID for publication/1/1H_dmsod6_320K/432/
- __MACOSX/FID for publication/1/1H_dmsod6_320K/._432
- FID for publication/2/HMBC/6/
- __MACOSX/FID for publication/2/HMBC/._6
- FID for publication/2/1H/1/
- __MACOSX/FID for publication/2/1H/._1
- FID for publication/2/HSQC/5/
- __MACOSX/FID for publication/2/HSQC/._5
- FID for publication/2/1H_water suppression/2/
- __MACOSX/FID for publication/2/1H_water suppression/._2
- FID for publication/1/TOCSY_acetoned6_300K/7/uxnmr.par
- __MACOSX/FID for publication/1/TOCSY_acetoned6_300K/7/._uxnmr.par
- FID for publication/1/TOCSY_acetoned6_300K/7/pulseprogram
- __MACOSX/FID for publication/1/TOCSY_acetoned6_300K/7/._pulseprogram
- FID for publication/1/TOCSY_acetoned6_300K/7/acqu2s
- __MACOSX/FID for publication/1/TOCSY_acetoned6_300K/7/._acqu2s
- FID for publication/1/TOCSY_acetoned6_300K/7/format.temp
- __MACOSX/FID for publication/1/TOCSY_acetoned6_300K/7/._format.temp
- FID for publication/1/TOCSY_acetoned6_300K/7/audita.txt
- __MACOSX/FID for publication/1/TOCSY_acetoned6_300K/7/._audita.txt
- FID for publication/1/TOCSY_acetoned6_300K/7/acqu2
- __MACOSX/FID for publication/1/TOCSY_acetoned6_300K/7/._acqu2
- FID for publication/1/TOCSY_acetoned6_300K/7/pdata/
- __MACOSX/FID for publication/1/TOCSY_acetoned6_300K/7/._pdata
- FID for publication/1/TOCSY_acetoned6_300K/7/uxnmr.info
- __MACOSX/FID for publication/1/TOCSY_acetoned6_300K/7/._uxnmr.info
- FID for publication/1/TOCSY_acetoned6_300K/7/ser
- __MACOSX/FID for publication/1/TOCSY_acetoned6_300K/7/._ser
- FID for publication/1/TOCSY_acetoned6_300K/7/spnam29
- __MACOSX/FID for publication/1/TOCSY_acetoned6_300K/7/._spnam29
- FID for publication/1/TOCSY_acetoned6_300K/7/scon2
- __MACOSX/FID for publication/1/TOCSY_acetoned6_300K/7/._scon2
- FID for publication/1/TOCSY_acetoned6_300K/7/acqu
- __MACOSX/FID for publication/1/TOCSY_acetoned6_300K/7/._acqu
- FID for publication/1/TOCSY_acetoned6_300K/7/acqus
- __MACOSX/FID for publication/1/TOCSY_acetoned6_300K/7/._acqus
- FID for publication/1/TOCSY_acetoned6_300K/7/specpar
- __MACOSX/FID for publication/1/TOCSY_acetoned6_300K/7/._specpar
- FID for publication/1/1H_dmsod6_330K/433/uxnmr.par
- __MACOSX/FID for publication/1/1H_dmsod6_330K/433/._uxnmr.par
- FID for publication/1/1H_dmsod6_330K/433/pulseprogram
- __MACOSX/FID for publication/1/1H_dmsod6_330K/433/._pulseprogram
- FID for publication/1/1H_dmsod6_330K/433/format.temp
- __MACOSX/FID for publication/1/1H_dmsod6_330K/433/._format.temp
- FID for publication/1/1H_dmsod6_330K/433/audita.txt
- __MACOSX/FID for publication/1/1H_dmsod6_330K/433/._audita.txt
- FID for publication/1/1H_dmsod6_330K/433/pdata/
- __MACOSX/FID for publication/1/1H_dmsod6_330K/433/._pdata
- FID for publication/1/1H_dmsod6_330K/433/fq1list
- __MACOSX/FID for publication/1/1H_dmsod6_330K/433/._fq1list
- FID for publication/1/1H_dmsod6_330K/433/fid
- __MACOSX/FID for publication/1/1H_dmsod6_330K/433/._fid
- FID for publication/1/1H_dmsod6_330K/433/uxnmr.info
- __MACOSX/FID for publication/1/1H_dmsod6_330K/433/._uxnmr.info
- FID for publication/1/1H_dmsod6_330K/433/scon2
- __MACOSX/FID for publication/1/1H_dmsod6_330K/433/._scon2
- FID for publication/1/1H_dmsod6_330K/433/acqu
- __MACOSX/FID for publication/1/1H_dmsod6_330K/433/._acqu
- FID for publication/1/1H_dmsod6_330K/433/acqus
- __MACOSX/FID for publication/1/1H_dmsod6_330K/433/._acqus
- FID for publication/1/1H_dmsod6_330K/433/specpar
- __MACOSX/FID for publication/1/1H_dmsod6_330K/433/._specpar
- FID for publication/1/HSQC_dmso_d6_300K/412/uxnmr.par
- __MACOSX/FID for publication/1/HSQC_dmso_d6_300K/412/._uxnmr.par
- FID for publication/1/HSQC_dmso_d6_300K/412/pulseprogram
- __MACOSX/FID for publication/1/HSQC_dmso_d6_300K/412/._pulseprogram
- FID for publication/1/HSQC_dmso_d6_300K/412/acqu2s
- __MACOSX/FID for publication/1/HSQC_dmso_d6_300K/412/._acqu2s
- FID for publication/1/HSQC_dmso_d6_300K/412/format.temp
- __MACOSX/FID for publication/1/HSQC_dmso_d6_300K/412/._format.temp
- FID for publication/1/HSQC_dmso_d6_300K/412/audita.txt
- __MACOSX/FID for publication/1/HSQC_dmso_d6_300K/412/._audita.txt
- FID for publication/1/HSQC_dmso_d6_300K/412/acqu2
- __MACOSX/FID for publication/1/HSQC_dmso_d6_300K/412/._acqu2
- FID for publication/1/HSQC_dmso_d6_300K/412/pdata/
- __MACOSX/FID for publication/1/HSQC_dmso_d6_300K/412/._pdata
- FID for publication/1/HSQC_dmso_d6_300K/412/cpdprg2
- __MACOSX/FID for publication/1/HSQC_dmso_d6_300K/412/._cpdprg2
- FID for publication/1/HSQC_dmso_d6_300K/412/fq1list
- __MACOSX/FID for publication/1/HSQC_dmso_d6_300K/412/._fq1list
- FID for publication/1/HSQC_dmso_d6_300K/412/uxnmr.info
- __MACOSX/FID for publication/1/HSQC_dmso_d6_300K/412/._uxnmr.info
- FID for publication/1/HSQC_dmso_d6_300K/412/ser
- __MACOSX/FID for publication/1/HSQC_dmso_d6_300K/412/._ser
- FID for publication/1/HSQC_dmso_d6_300K/412/scon2
- __MACOSX/FID for publication/1/HSQC_dmso_d6_300K/412/._scon2
- FID for publication/1/HSQC_dmso_d6_300K/412/acqu
- __MACOSX/FID for publication/1/HSQC_dmso_d6_300K/412/._acqu
- FID for publication/1/HSQC_dmso_d6_300K/412/acqus
- __MACOSX/FID for publication/1/HSQC_dmso_d6_300K/412/._acqus
- FID for publication/1/HSQC_dmso_d6_300K/412/specpar
- __MACOSX/FID for publication/1/HSQC_dmso_d6_300K/412/._specpar
- FID for publication/1/1H_dmsod6_340K/434/uxnmr.par
- __MACOSX/FID for publication/1/1H_dmsod6_340K/434/._uxnmr.par
- FID for publication/1/1H_dmsod6_340K/434/pulseprogram
- __MACOSX/FID for publication/1/1H_dmsod6_340K/434/._pulseprogram
- FID for publication/1/1H_dmsod6_340K/434/format.temp
- __MACOSX/FID for publication/1/1H_dmsod6_340K/434/._format.temp
- FID for publication/1/1H_dmsod6_340K/434/audita.txt
- __MACOSX/FID for publication/1/1H_dmsod6_340K/434/._audita.txt
- FID for publication/1/1H_dmsod6_340K/434/pdata/
- __MACOSX/FID for publication/1/1H_dmsod6_340K/434/._pdata
- FID for publication/1/1H_dmsod6_340K/434/fq1list
- __MACOSX/FID for publication/1/1H_dmsod6_340K/434/._fq1list
- FID for publication/1/1H_dmsod6_340K/434/fid
- __MACOSX/FID for publication/1/1H_dmsod6_340K/434/._fid
- FID for publication/1/1H_dmsod6_340K/434/uxnmr.info
- __MACOSX/FID for publication/1/1H_dmsod6_340K/434/._uxnmr.info
- FID for publication/1/1H_dmsod6_340K/434/scon2
- __MACOSX/FID for publication/1/1H_dmsod6_340K/434/._scon2
- FID for publication/1/1H_dmsod6_340K/434/acqu
- __MACOSX/FID for publication/1/1H_dmsod6_340K/434/._acqu
- FID for publication/1/1H_dmsod6_340K/434/acqus
- __MACOSX/FID for publication/1/1H_dmsod6_340K/434/._acqus
- FID for publication/1/1H_dmsod6_340K/434/specpar
- __MACOSX/FID for publication/1/1H_dmsod6_340K/434/._specpar
- FID for publication/1/1H_dmsod6_300K/430/uxnmr.par
- __MACOSX/FID for publication/1/1H_dmsod6_300K/430/._uxnmr.par
- FID for publication/1/1H_dmsod6_300K/430/pulseprogram
- __MACOSX/FID for publication/1/1H_dmsod6_300K/430/._pulseprogram
- FID for publication/1/1H_dmsod6_300K/430/format.temp
- __MACOSX/FID for publication/1/1H_dmsod6_300K/430/._format.temp
- FID for publication/1/1H_dmsod6_300K/430/audita.txt
- __MACOSX/FID for publication/1/1H_dmsod6_300K/430/._audita.txt
- FID for publication/1/1H_dmsod6_300K/430/pdata/
- __MACOSX/FID for publication/1/1H_dmsod6_300K/430/._pdata
- FID for publication/1/1H_dmsod6_300K/430/fq1list
- __MACOSX/FID for publication/1/1H_dmsod6_300K/430/._fq1list
- FID for publication/1/1H_dmsod6_300K/430/fid
- __MACOSX/FID for publication/1/1H_dmsod6_300K/430/._fid
- FID for publication/1/1H_dmsod6_300K/430/uxnmr.info
- __MACOSX/FID for publication/1/1H_dmsod6_300K/430/._uxnmr.info
- FID for publication/1/1H_dmsod6_300K/430/scon2
- __MACOSX/FID for publication/1/1H_dmsod6_300K/430/._scon2
- FID for publication/1/1H_dmsod6_300K/430/acqu
- __MACOSX/FID for publication/1/1H_dmsod6_300K/430/._acqu
- FID for publication/1/1H_dmsod6_300K/430/acqus
- __MACOSX/FID for publication/1/1H_dmsod6_300K/430/._acqus
- FID for publication/1/1H_dmsod6_300K/430/specpar
- __MACOSX/FID for publication/1/1H_dmsod6_300K/430/._specpar
- FID for publication/1/1H_dmsod6_350K/435/uxnmr.par
- __MACOSX/FID for publication/1/1H_dmsod6_350K/435/._uxnmr.par
- FID for publication/1/1H_dmsod6_350K/435/pulseprogram
- __MACOSX/FID for publication/1/1H_dmsod6_350K/435/._pulseprogram
- FID for publication/1/1H_dmsod6_350K/435/format.temp
- __MACOSX/FID for publication/1/1H_dmsod6_350K/435/._format.temp
- FID for publication/1/1H_dmsod6_350K/435/audita.txt
- __MACOSX/FID for publication/1/1H_dmsod6_350K/435/._audita.txt
- FID for publication/1/1H_dmsod6_350K/435/pdata/
- __MACOSX/FID for publication/1/1H_dmsod6_350K/435/._pdata
- FID for publication/1/1H_dmsod6_350K/435/fq1list
- __MACOSX/FID for publication/1/1H_dmsod6_350K/435/._fq1list
- FID for publication/1/1H_dmsod6_350K/435/fid
- __MACOSX/FID for publication/1/1H_dmsod6_350K/435/._fid
- FID for publication/1/1H_dmsod6_350K/435/uxnmr.info
- __MACOSX/FID for publication/1/1H_dmsod6_350K/435/._uxnmr.info
- FID for publication/1/1H_dmsod6_350K/435/scon2
- __MACOSX/FID for publication/1/1H_dmsod6_350K/435/._scon2
- FID for publication/1/1H_dmsod6_350K/435/acqu
- __MACOSX/FID for publication/1/1H_dmsod6_350K/435/._acqu
- FID for publication/1/1H_dmsod6_350K/435/acqus
- __MACOSX/FID for publication/1/1H_dmsod6_350K/435/._acqus
- FID for publication/1/1H_dmsod6_350K/435/specpar
- __MACOSX/FID for publication/1/1H_dmsod6_350K/435/._specpar
- FID for publication/1/NOESY_dmso_d6_350K/422/uxnmr.par
- __MACOSX/FID for publication/1/NOESY_dmso_d6_350K/422/._uxnmr.par
- FID for publication/1/NOESY_dmso_d6_350K/422/pulseprogram
- __MACOSX/FID for publication/1/NOESY_dmso_d6_350K/422/._pulseprogram
- FID for publication/1/NOESY_dmso_d6_350K/422/acqu2s
- __MACOSX/FID for publication/1/NOESY_dmso_d6_350K/422/._acqu2s
- FID for publication/1/NOESY_dmso_d6_350K/422/format.temp
- __MACOSX/FID for publication/1/NOESY_dmso_d6_350K/422/._format.temp
- FID for publication/1/NOESY_dmso_d6_350K/422/audita.txt
- __MACOSX/FID for publication/1/NOESY_dmso_d6_350K/422/._audita.txt
- FID for publication/1/NOESY_dmso_d6_350K/422/acqu2
- __MACOSX/FID for publication/1/NOESY_dmso_d6_350K/422/._acqu2
- FID for publication/1/NOESY_dmso_d6_350K/422/pdata/
- __MACOSX/FID for publication/1/NOESY_dmso_d6_350K/422/._pdata
- FID for publication/1/NOESY_dmso_d6_350K/422/uxnmr.info
- __MACOSX/FID for publication/1/NOESY_dmso_d6_350K/422/._uxnmr.info
- FID for publication/1/NOESY_dmso_d6_350K/422/ser
- __MACOSX/FID for publication/1/NOESY_dmso_d6_350K/422/._ser
- FID for publication/1/NOESY_dmso_d6_350K/422/spnam29
- __MACOSX/FID for publication/1/NOESY_dmso_d6_350K/422/._spnam29
- FID for publication/1/NOESY_dmso_d6_350K/422/scon2
- __MACOSX/FID for publication/1/NOESY_dmso_d6_350K/422/._scon2
- FID for publication/1/NOESY_dmso_d6_350K/422/acqu
- __MACOSX/FID for publication/1/NOESY_dmso_d6_350K/422/._acqu
- FID for publication/1/NOESY_dmso_d6_350K/422/acqus
- __MACOSX/FID for publication/1/NOESY_dmso_d6_350K/422/._acqus
- FID for publication/1/NOESY_dmso_d6_350K/422/specpar
- __MACOSX/FID for publication/1/NOESY_dmso_d6_350K/422/._specpar
- FID for publication/1/1H_acetoned6_300K/30/uxnmr.par
- __MACOSX/FID for publication/1/1H_acetoned6_300K/30/._uxnmr.par
- FID for publication/1/1H_acetoned6_300K/30/pulseprogram
- __MACOSX/FID for publication/1/1H_acetoned6_300K/30/._pulseprogram
- FID for publication/1/1H_acetoned6_300K/30/format.temp
- __MACOSX/FID for publication/1/1H_acetoned6_300K/30/._format.temp
- FID for publication/1/1H_acetoned6_300K/30/audita.txt
- __MACOSX/FID for publication/1/1H_acetoned6_300K/30/._audita.txt
- FID for publication/1/1H_acetoned6_300K/30/pdata/
- __MACOSX/FID for publication/1/1H_acetoned6_300K/30/._pdata
- FID for publication/1/1H_acetoned6_300K/30/fq1list
- __MACOSX/FID for publication/1/1H_acetoned6_300K/30/._fq1list
- FID for publication/1/1H_acetoned6_300K/30/fid
- __MACOSX/FID for publication/1/1H_acetoned6_300K/30/._fid
- FID for publication/1/1H_acetoned6_300K/30/uxnmr.info
- __MACOSX/FID for publication/1/1H_acetoned6_300K/30/._uxnmr.info
- FID for publication/1/1H_acetoned6_300K/30/scon2
- __MACOSX/FID for publication/1/1H_acetoned6_300K/30/._scon2
- FID for publication/1/1H_acetoned6_300K/30/acqu
- __MACOSX/FID for publication/1/1H_acetoned6_300K/30/._acqu
- FID for publication/1/1H_acetoned6_300K/30/acqus
- __MACOSX/FID for publication/1/1H_acetoned6_300K/30/._acqus
- FID for publication/1/1H_acetoned6_300K/30/specpar
- __MACOSX/FID for publication/1/1H_acetoned6_300K/30/._specpar
- FID for publication/1/COSY_acetoned6_300K/6/uxnmr.par
- __MACOSX/FID for publication/1/COSY_acetoned6_300K/6/._uxnmr.par
[truncated: 722 more entries]
