# Supplementary material for: N-Acetyl-Cysteinylated Streptophenazines from Streptomyces
Source: J Nat Prod. 2022 Apr 15;85(5):1239–47. doi: 10.1021/acs.jnatprod.1c01123 (PMC9150181; doi:10.1021/acs.jnatprod.1c01123)
Supplement: Supplementary file 2 — np1c01123_si_002.zip [file np1c01123_si_002.zip › FID for publication/1/TOCSY_acetoned6_300K/7/pulseprogram]

# 1 "C:/Bruker/TopSpin3.2/exp/stan/nmr/lists/pp/user/dipsi2gpphzs.mod"
;dipsi2gpphzs
;avance-version (12/01/11)
;homonuclear Hartman-Hahn transfer using DIPSI2 sequence
;   for mixing
;phase sensitive
;with zero quantum suppression
;
;M.J. Thrippleton & J. Keeler,
;   Angew. Chem. Int. Ed. 42, 3938-3941 (2003)
;
;$CLASS=HighRes
;$DIM=2D
;$TYPE=
;$SUBTYPE=
;$COMMENT=


# 1 "C:/Bruker/TopSpin3.2/exp/stan/nmr/lists/pp/Avance.incl" 1
;Avance2.incl
;   for TCU3
;
;avance-version (13/06/17)
;
;$CLASS=HighRes Incl
;$COMMENT=
# 145 "C:/Bruker/TopSpin3.2/exp/stan/nmr/lists/pp/Avance.incl"
;$Id: Avance2.incl,v 1.23.8.3 2013/08/30 09:44:49 ber Exp $
# 18 "C:/Bruker/TopSpin3.2/exp/stan/nmr/lists/pp/user/dipsi2gpphzs.mod" 2

# 1 "C:/Bruker/TopSpin3.2/exp/stan/nmr/lists/pp/Delay.incl" 1
;Delay.incl  -  include file for commonly used delays
;
;version (13/08/07)
;
;$CLASS=HighRes Incl
;$COMMENT=

# 9 "C:/Bruker/TopSpin3.2/exp/stan/nmr/lists/pp/Delay.incl"
;general delays

define delay DELTA
define delay DELTA1
define delay DELTA2
define delay DELTA3
define delay DELTA4
define delay DELTA5
define delay DELTA6
define delay DELTA7
define delay DELTA8
define delay DELTA9
define delay DELTA10
define delay DELTA11
define delay DELTA12
define delay DELTA13
define delay DELTA14
define delay DELTA15
define delay DELTA16

define delay TAU
define delay TAU1
define delay TAU2
define delay TAU3
define delay TAU4
define delay TAU5
define delay TAU6
define delay TAU7
define delay TAU8
define delay TAU9
# 40 "C:/Bruker/TopSpin3.2/exp/stan/nmr/lists/pp/Delay.incl"
define delay INCR1
define delay INCR2
define delay INCR3
define delay INCR4
define delay INCR5
define delay INCR6


;delays for centering pulses
# 50 "C:/Bruker/TopSpin3.2/exp/stan/nmr/lists/pp/Delay.incl"
define delay CEN_HN1
define delay CEN_HN2
define delay CEN_HN3
define delay CEN_HC1
define delay CEN_HC2
define delay CEN_HC3
define delay CEN_HC4
define delay CEN_HP1
define delay CEN_HP2
define delay CEN_CN1
define delay CEN_CN2
define delay CEN_CN3
define delay CEN_CN4
define delay CEN_CP1
define delay CEN_CP2


;loop counters
# 69 "C:/Bruker/TopSpin3.2/exp/stan/nmr/lists/pp/Delay.incl"
define loopcounter COUNTER
define loopcounter SCALEF
define loopcounter FACTOR1
define loopcounter FACTOR2
define loopcounter FACTOR3
define loopcounter FACTOR4
define loopcounter FACTOR5
define loopcounter FACTOR6


# 80 "C:/Bruker/TopSpin3.2/exp/stan/nmr/lists/pp/Delay.incl"
;$Id: Delay.incl,v 1.13.8.2 2013/08/30 09:44:49 ber Exp $
# 19 "C:/Bruker/TopSpin3.2/exp/stan/nmr/lists/pp/user/dipsi2gpphzs.mod" 2

# 1 "C:/Bruker/TopSpin3.2/exp/stan/nmr/lists/pp/Grad.incl" 1
;Grad2.incl  -  include file for Gradient Spectroscopy
;   for TCU3
;
;avance-version (07/01/17)
;
;$CLASS=HighRes Incl
;$COMMENT=

# 27 "C:/Bruker/TopSpin3.2/exp/stan/nmr/lists/pp/Grad.incl"
define list<gradient> EA=<EA>


# 31 "C:/Bruker/TopSpin3.2/exp/stan/nmr/lists/pp/Grad.incl"
;$Id: Grad2.incl,v 1.13.8.1 2012/01/31 17:56:17 ber Exp $
# 20 "C:/Bruker/TopSpin3.2/exp/stan/nmr/lists/pp/user/dipsi2gpphzs.mod" 2


# 23 "C:/Bruker/TopSpin3.2/exp/stan/nmr/lists/pp/user/dipsi2gpphzs.mod"
"d12=20u"


"in0=inf1"
# 28 "C:/Bruker/TopSpin3.2/exp/stan/nmr/lists/pp/user/dipsi2gpphzs.mod"
"d0=in0/2-p1*4/3.1416"


"FACTOR1=(d9/(p6*115.112))/2"
"l1=FACTOR1*2"
# 35 "C:/Bruker/TopSpin3.2/exp/stan/nmr/lists/pp/user/dipsi2gpphzs.mod"
"spoff29=0"


"acqt0=-p1*2/3.1416"
# 1 "mc_line 41 file C:/Bruker/TopSpin3.2/exp/stan/nmr/lists/pp/user/dipsi2gpphzs.mod exp. def. part of mc cmd. before ze"
define delay MCWRK
define delay MCREST
define delay d0orig
"d0orig=d0"
define loopcounter t1loop
"t1loop=0"
define loopcounter ph1loop
"ph1loop=0"
define loopcounter ST1CNT
"ST1CNT = td1 / 2"
"MCREST = d1 - d1"
"MCWRK = 0.200000*d1"

    dccorr
# 41 "C:/Bruker/TopSpin3.2/exp/stan/nmr/lists/pp/user/dipsi2gpphzs.mod"
# 41 "C:/Bruker/TopSpin3.2/exp/stan/nmr/lists/pp/user/dipsi2gpphzs.mod"
1 ze 
# 1 "mc_line 41 file C:/Bruker/TopSpin3.2/exp/stan/nmr/lists/pp/user/dipsi2gpphzs.mod exp. def. of mc cmd. after ze"
      "d0=d0orig + t1loop * in0 "
      "phval1 = (ph1loop % 4) * 90"
      MCWRK ip1 + phval1
# 42 "C:/Bruker/TopSpin3.2/exp/stan/nmr/lists/pp/user/dipsi2gpphzs.mod"
# 1 "mc_line 42 file C:/Bruker/TopSpin3.2/exp/stan/nmr/lists/pp/user/dipsi2gpphzs.mod exp. start label for mc cmd."
2 MCWRK  * 2
LBLF1, MCWRK  * 2
LBLST1, MCWRK
  MCREST
# 43 "C:/Bruker/TopSpin3.2/exp/stan/nmr/lists/pp/user/dipsi2gpphzs.mod"
3 d12 pl1:f1
  50u setnmr3|0 setnmr0|34|32|33 ctrlgrad 0

  p1 ph1
  d0
  p1 ph2
  10u gron0
  (p32:sp29 ph4):f1
  20u groff
  d16 pl10:f1

						;begin DIPSI2
4 p6*3.556 ph23
  p6*4.556 ph25
  p6*3.222 ph23
  p6*3.167 ph25
  p6*0.333 ph23
  p6*2.722 ph25
  p6*4.167 ph23
  p6*2.944 ph25
  p6*4.111 ph23
  
  p6*3.556 ph25
  p6*4.556 ph23
  p6*3.222 ph25
  p6*3.167 ph23
  p6*0.333 ph25
  p6*2.722 ph23
  p6*4.167 ph25
  p6*2.944 ph23
  p6*4.111 ph25
# 75 "C:/Bruker/TopSpin3.2/exp/stan/nmr/lists/pp/user/dipsi2gpphzs.mod"
  p6*3.556 ph25
  p6*4.556 ph23
  p6*3.222 ph25
  p6*3.167 ph23
  p6*0.333 ph25
  p6*2.722 ph23
  p6*4.167 ph25
  p6*2.944 ph23
  p6*4.111 ph25

  p6*3.556 ph23
  p6*4.556 ph25
  p6*3.222 ph23
  p6*3.167 ph25
  p6*0.333 ph23
  p6*2.722 ph25
  p6*4.167 ph23
  p6*2.944 ph25
  p6*4.111 ph23
  lo to 4 times l1
						;end DIPSI2

  p16:gp1
  d16
  10u gron2
  (p32*0.75:sp29 ph4):f1
  20u groff
  d16 pl1:f1
  4u setnmr3^0 setnmr0^34^32^33 ctrlgrad 7
  p1 ph3
  go=2 ph31
# 1 "mc_line 106 file C:/Bruker/TopSpin3.2/exp/stan/nmr/lists/pp/user/dipsi2gpphzs.mod exp. mc cmd. in line"
  MCWRK  wr #0 if #0 zd 

  "ph1loop+=1"
      "d0=d0orig + t1loop * in0 "
      "phval1 = (ph1loop % 4) * 90"
      MCWRK ip1 + phval1
  lo to LBLF1 times 2
  MCWRK 

  "t1loop+=1"
      "d0=d0orig + t1loop * in0 "
      "phval1 = (ph1loop % 4) * 90"
      MCWRK ip1 + phval1
  lo to LBLST1 times ST1CNT
  MCWRK 
  "t1loop=0"
  "ph1loop=0"
  MCWRK
# 107 "C:/Bruker/TopSpin3.2/exp/stan/nmr/lists/pp/user/dipsi2gpphzs.mod"
exit 
  
# 110 "C:/Bruker/TopSpin3.2/exp/stan/nmr/lists/pp/user/dipsi2gpphzs.mod"
ph1=0 2
ph2=0 0 0 0 2 2 2 2
ph3=0 0 2 2 
ph4=0
ph23=3
ph25=1
ph31=0 2 2 0 2 0 0 2


;pl1 : f1 channel - power level for pulse (default)
;pl10: f1 channel - power level for TOCSY-spinlock
;sp29: f1 channel - shaped pulse (adiabatic)
;p1 : f1 channel -  90 degree high power pulse
;p6 : f1 channel -  90 degree low power pulse
;p16: homospoil/gradient pulse                              [1 msec]
;p32: f1 channel - 180 degree shaped pulse (adiabatic)      [20 msec]
;     smoothed chirp (sweepwidth, 20% smoothing, 10000 points)
;d0 : incremented delay (2D) = in0/2-p1*4/3.1416
;d1 : relaxation delay; 1-5 * T1
;d9 : TOCSY mixing time
;d12: delay for power switching                             [20 usec]
;d16: delay for homospoil/gradient recovery
;l1: loop for DIPSI cycle: ((p6*115.112) * l1) = mixing time
;inf1: 1/SW = 2 * DW
;in0: 1/(1 * SW) = 2 * DW
;nd0: 1
;ns: 8 * n
;ds: 16
;td1: number of experiments
;FnMODE: States-TPPI, TPPI, States or QSEQ
# 142 "C:/Bruker/TopSpin3.2/exp/stan/nmr/lists/pp/user/dipsi2gpphzs.mod"
;for z-only gradients:
;gpz0: ca. 11%
;gpz1: 31%
;gpz2: 14.63%

;use gradient files:
;gpnam1: SMSQ10.100

# 152 "C:/Bruker/TopSpin3.2/exp/stan/nmr/lists/pp/user/dipsi2gpphzs.mod"
;for sweepwidth of adiabatic shape and adjusting gpz0
;   see supplementary material of M.J. Thrippleton & J. Keeler,
;   Angew. Chem. Int. Ed. 42, 3938-3941 (2003)


# 158 "C:/Bruker/TopSpin3.2/exp/stan/nmr/lists/pp/user/dipsi2gpphzs.mod"
;Processing

;PHC0(F1): 90
;PHC1(F1): -180
;FCOR(F1): 1

# 166 "C:/Bruker/TopSpin3.2/exp/stan/nmr/lists/pp/user/dipsi2gpphzs.mod"
;$Id: dipsi2gpphzs,v 1.2.6.1 2012/01/31 17:56:22 ber Exp $
