# Supplementary material for: N-Acetyl-Cysteinylated Streptophenazines from Streptomyces
Source: J Nat Prod. 2022 Apr 15;85(5):1239–47. doi: 10.1021/acs.jnatprod.1c01123 (PMC9150181; doi:10.1021/acs.jnatprod.1c01123)
Supplement: Supplementary file 2 — np1c01123_si_002.zip [file np1c01123_si_002.zip › FID for publication/1/TOCSY_acetoned6_300K/7/audita.txt]

##TITLE= Audit trail, TOPSPIN		Version 3.2
##JCAMPDX= 5.01
##ORIGIN= Bruker BioSpin GmbH
##OWNER= nmrsu
$$ C:\Bruker\TopSpin3.2\data\Kristiina\nmr/63040_MPLC_5L_584_F1-5_rack2/7/audita.txt
##AUDIT TRAIL=  $$ (NUMBER, WHEN, WHO, WHERE, PROCESS, VERSION, WHAT)
(   1,<2021-03-03 00:00:16.487 +0100>,<nmrsu>,<AV300>,<go>,<TOPSPIN 3.2>,
      <created by zg
	started at 2021-03-02 19:50:24.408 +0100,
	POWCHK enabled, PULCHK disabled,
       configuration hash MD5:
       EB 22 B0 F0 7E 29 BD BF 02 14 F5 81 2B 75 78 02
       data hash MD5: 2K * 256
       AA 84 33 E7 09 D6 1E 99 83 3F 86 2A BC A6 95 16>)
##END=

$$ hash MD5
$$ 44 9C 0F 41 47 61 29 AE FA 14 D8 33 6A D6 D8 B0
