# Supplementary material for: N-Acetyl-Cysteinylated Streptophenazines from Streptomyces
Source: J Nat Prod. 2022 Apr 15;85(5):1239–47. doi: 10.1021/acs.jnatprod.1c01123 (PMC9150181; doi:10.1021/acs.jnatprod.1c01123)
Supplement: Supplementary file 2 — np1c01123_si_002.zip [file np1c01123_si_002.zip › FID for publication/1/TOCSY_acetoned6_300K/7/spnam29]

##TITLE= sm. Chirp, 60kHz, 20ms
##JCAMP-DX= 5.00 Bruker JCAMP library
##DATA TYPE= Shape Data
##ORIGIN= Bruker BioSpin GmbH
##OWNER= <demo>
##DATE= 2008/01/17
##TIME= 16:33:21
##$SHAPE_PARAMETERS= Type: SmoothedChirp ; Total Sweep-Width (in Hz): 60000 ; Length of Pulse (in usec): 20000 ; % to be smoothed: 20 ; 1=High to low field; -1=Low to high field: -1 ; smoothing: 0
##MINX= 0.000000E00
##MAXX= 1.000000E02
##MINY= 5.400000E-04
##MAXY= 3.599761E02
##$SHAPE_EXMODE= Adiabatic
##$SHAPE_TOTROT= 1.800000E02
##$SHAPE_TYPE= Inversion
##$SHAPE_USER_DEF= 
##$SHAPE_REPHFAC= 
##$SHAPE_BWFAC= 1.037720e+03
##$SHAPE_BWFAC50= 
##$SHAPE_INTEGFAC= 1.618022E-02
##$SHAPE_MODE= 0
##NPOINTS= 10000
##XYPOINTS= (XY..XY)
0.000000E00, 3.492005E02
7.857910E-02, 3.276049E02
1.571581E-01, 3.060135E02
2.357371E-01, 2.844265E02
3.143159E-01, 2.628437E02
3.928945E-01, 2.412653E02
4.714729E-01, 2.196913E02
5.500510E-01, 1.981215E02
6.286287E-01, 1.765561E02
7.072061E-01, 1.549949E02
7.857830E-01, 1.334381E02
8.643594E-01, 1.118857E02
9.429353E-01, 9.033750E01
1.021511E00, 6.879366E01
1.100085E00, 4.725414E01
1.178659E00, 2.571894E01
1.257233E00, 4.188060E00
1.335805E00, 3.426615E02
1.414377E00, 3.211393E02
1.492948E00, 2.996213E02
1.571517E00, 2.781077E02
1.650086E00, 2.565985E02
1.728654E00, 2.350935E02
1.807221E00, 2.135929E02
1.885787E00, 1.920965E02
1.964351E00, 1.706045E02
2.042915E00, 1.491169E02
2.121477E00, 1.276335E02
2.200037E00, 1.061545E02
2.278597E00, 8.467974E01
2.357155E00, 6.320934E01
2.435711E00, 4.174326E01
2.514266E00, 2.028150E01
2.592820E00, 3.588241E02
2.671372E00, 3.373709E02
2.749922E00, 3.159221E02
2.828471E00, 2.944777E02
2.907017E00, 2.730375E02
2.985562E00, 2.516017E02
3.064105E00, 2.301701E02
3.142647E00, 2.087429E02
3.221186E00, 1.873201E02
3.299723E00, 1.659015E02
3.378259E00, 1.444873E02
3.456792E00, 1.230773E02
3.535323E00, 1.016717E02
3.613852E00, 8.027046E01
3.692378E00, 5.887350E01
3.770903E00, 3.748086E01
3.849425E00, 1.609254E01
3.927945E00, 3.547085E02
4.006462E00, 3.333289E02
4.084977E00, 3.119535E02
4.163489E00, 2.905825E02
4.241998E00, 2.692157E02
4.320506E00, 2.478533E02
4.399010E00, 2.264953E02
4.477512E00, 2.051415E02
4.556010E00, 1.837921E02
4.634507E00, 1.624469E02
4.713000E00, 1.411061E02
4.791490E00, 1.197697E02
4.869978E00, 9.843750E01
4.948462E00, 7.710966E01
5.026943E00, 5.578614E01
5.105421E00, 3.446694E01
5.183896E00, 1.315206E01
5.262368E00, 3.518415E02
5.340837E00, 3.305353E02
5.419302E00, 3.092333E02
5.497764E00, 2.879357E02
5.576223E00, 2.666425E02
5.654678E00, 2.453535E02
5.733129E00, 2.240689E02
5.811577E00, 2.027885E02
5.890022E00, 1.815125E02
5.968463E00, 1.602409E02
6.046900E00, 1.389735E02
6.125333E00, 1.177105E02
6.203763E00, 9.645174E01
6.282189E00, 7.519734E01
6.360611E00, 5.394726E01
6.439029E00, 3.270150E01
6.517443E00, 1.146006E01
6.595853E00, 3.502229E02
6.674259E00, 3.289901E02
6.752661E00, 3.077617E02
6.831058E00, 2.865375E02
6.909452E00, 2.653177E02
6.987841E00, 2.441021E02
7.066226E00, 2.228909E02
7.144606E00, 2.016841E02
7.222982E00, 1.804815E02
7.301354E00, 1.592833E02
7.379721E00, 1.380893E02
7.458084E00, 1.168997E02
7.536442E00, 9.571446E01
7.614795E00, 7.453350E01
7.693144E00, 5.335686E01
7.771487E00, 3.218454E01
7.849826E00, 1.101654E01
7.928161E00, 3.498529E02
8.006490E00, 3.286935E02
8.084814E00, 3.075385E02
8.163134E00, 2.863877E02
8.241448E00, 2.652413E02
8.319757E00, 2.440993E02
8.398061E00, 2.229615E02
8.476360E00, 2.018281E02
8.554654E00, 1.806989E02
8.632942E00, 1.595741E02
8.711225E00, 1.384537E02
8.789503E00, 1.173375E02
8.867775E00, 9.622566E01
8.946042E00, 7.511814E01
9.024303E00, 5.401494E01
9.102559E00, 3.291606E01
9.180809E00, 1.182150E01
9.259054E00, 3.507313E02
9.337292E00, 3.296453E02
9.415525E00, 3.085637E02
9.493752E00, 2.874865E02
9.571973E00, 2.664135E02
9.650189E00, 2.453449E02
9.728398E00, 2.242805E02
9.806602E00, 2.032205E02
9.884799E00, 1.821649E02
9.962990E00, 1.611135E02
1.004118E01, 1.400665E02
1.011935E01, 1.190237E02
1.019753E01, 9.798534E01
1.027569E01, 7.695126E01
1.035385E01, 5.592150E01
1.043201E01, 3.489606E01
1.051015E01, 1.387494E01
1.058829E01, 3.528581E02
1.066643E01, 3.318457E02
1.074456E01, 3.108375E02
1.082268E01, 2.898337E02
1.090079E01, 2.688341E02
1.097890E01, 2.478389E02
1.105700E01, 2.268481E02
1.113509E01, 2.058615E02
1.121318E01, 1.848793E02
1.129126E01, 1.639013E02
1.136933E01, 1.429277E02
1.144740E01, 1.219585E02
1.152546E01, 1.009935E02
1.160351E01, 8.003286E01
1.168155E01, 5.907654E01
1.175959E01, 3.812454E01
1.183762E01, 1.717686E01
1.191565E01, 3.562335E02
1.199366E01, 3.352945E02
1.207167E01, 3.143597E02
1.214967E01, 2.934293E02
1.222766E01, 2.725033E02
1.230565E01, 2.515815E02
1.238363E01, 2.306641E02
1.246160E01, 2.097509E02
1.253956E01, 1.888421E02
1.261752E01, 1.679377E02
1.269546E01, 1.470375E02
1.277340E01, 1.261417E02
1.285133E01, 1.052501E02
1.292926E01, 8.436294E01
1.300717E01, 6.348006E01
1.308508E01, 4.260150E01
1.316298E01, 2.172726E01
1.324087E01, 8.573400E-01
1.331875E01, 3.399917E02
1.339663E01, 3.191305E02
1.347450E01, 2.982735E02
1.355235E01, 2.774209E02
1.363020E01, 2.565725E02
1.370804E01, 2.357285E02
1.378588E01, 2.148889E02
1.386370E01, 1.940535E02
1.394152E01, 1.732225E02
1.401933E01, 1.523957E02
1.409712E01, 1.315733E02
1.417491E01, 1.107553E02
1.425270E01, 8.994150E01
1.433047E01, 6.913206E01
1.440823E01, 4.832694E01
1.448599E01, 2.752614E01
1.456373E01, 6.729660E00
1.464147E01, 3.459375E02
1.471920E01, 3.251497E02
1.479692E01, 3.043661E02
1.487463E01, 2.835869E02
1.495233E01, 2.628121E02
1.503002E01, 2.420415E02
1.510770E01, 2.212753E02
1.518537E01, 2.005133E02
1.526303E01, 1.797557E02
1.534069E01, 1.590025E02
1.541833E01, 1.382535E02
1.549597E01, 1.175089E02
1.557359E01, 9.676854E01
1.565121E01, 7.603254E01
1.572881E01, 5.530086E01
1.580641E01, 3.457350E01
1.588400E01, 1.385046E01
1.596157E01, 3.531317E02
1.603914E01, 3.324173E02
1.611670E01, 3.117073E02
1.619424E01, 2.910015E02
1.627178E01, 2.703001E02
1.634931E01, 2.496029E02
1.642682E01, 2.289101E02
1.650433E01, 2.082217E02
1.658183E01, 1.875375E02
1.665931E01, 1.668577E02
1.673679E01, 1.461821E02
1.681425E01, 1.255109E02
1.689171E01, 1.048441E02
1.696915E01, 8.418150E01
1.704659E01, 6.352326E01
1.712401E01, 4.286934E01
1.720142E01, 2.221974E01
1.727883E01, 1.574460E00
1.735622E01, 3.409335E02
1.743360E01, 3.202969E02
1.751097E01, 2.996645E02
1.758833E01, 2.790365E02
1.766568E01, 2.584129E02
1.774302E01, 2.377935E02
1.782034E01, 2.171785E02
1.789766E01, 1.965677E02
1.797496E01, 1.759613E02
1.805226E01, 1.553593E02
1.812954E01, 1.347615E02
1.820681E01, 1.141681E02
1.828407E01, 9.357894E01
1.836132E01, 7.299414E01
1.843856E01, 5.241366E01
1.851578E01, 3.183750E01
1.859300E01, 1.126566E01
1.867020E01, 3.506981E02
1.874739E01, 3.301349E02
1.882457E01, 3.095761E02
1.890174E01, 2.890215E02
1.897890E01, 2.684713E02
1.905604E01, 2.479253E02
1.913318E01, 2.273837E02
1.921030E01, 2.068465E02
1.928741E01, 1.863135E02
1.936451E01, 1.657849E02
1.944159E01, 1.452605E02
1.951867E01, 1.247405E02
1.959573E01, 1.042249E02
1.967278E01, 8.371350E01
1.974981E01, 6.320646E01
1.982684E01, 4.270374E01
1.990385E01, 2.220534E01
1.998085E01, 1.711260E00
2.005784E01, 3.412215E02
2.013482E01, 3.207361E02
2.021178E01, 3.002549E02
2.028873E01, 2.797781E02
2.036567E01, 2.593057E02
2.044260E01, 2.388375E02
2.051951E01, 2.183737E02
2.059641E01, 1.979141E02
2.067330E01, 1.774589E02
2.075017E01, 1.570081E02
2.082704E01, 1.365615E02
2.090389E01, 1.161193E02
2.098072E01, 9.568134E01
2.105755E01, 7.524774E01
2.113436E01, 5.481846E01
2.121115E01, 3.439350E01
2.128794E01, 1.397286E01
2.136471E01, 3.535565E02
2.144147E01, 3.331445E02
2.151821E01, 3.127369E02
2.159495E01, 2.923335E02
2.167166E01, 2.719345E02
2.174837E01, 2.515397E02
2.182506E01, 2.311493E02
2.190174E01, 2.107633E02
2.197840E01, 1.903815E02
2.205505E01, 1.700041E02
2.213169E01, 1.496309E02
2.220831E01, 1.292621E02
2.228492E01, 1.088977E02
2.236152E01, 8.853750E01
2.243810E01, 6.818166E01
2.251467E01, 4.783014E01
2.259123E01, 2.748294E01
2.266777E01, 7.140060E00
2.274429E01, 3.468015E02
2.282081E01, 3.264673E02
2.289730E01, 3.061373E02
2.297379E01, 2.858117E02
2.305026E01, 2.654905E02
2.312672E01, 2.451735E02
2.320316E01, 2.248609E02
2.327958E01, 2.045525E02
2.335600E01, 1.842485E02
2.343240E01, 1.639489E02
2.350878E01, 1.436535E02
2.358515E01, 1.233625E02
2.366150E01, 1.030757E02
2.373785E01, 8.279334E01
2.381417E01, 6.251526E01
2.389048E01, 4.224150E01
2.396678E01, 2.197206E01
2.404306E01, 1.706940E00
2.411933E01, 3.414461E02
2.419558E01, 3.211897E02
2.427182E01, 3.009375E02
2.434804E01, 2.806897E02
2.442424E01, 2.604461E02
2.450044E01, 2.402069E02
2.457661E01, 2.199721E02
2.465277E01, 1.997415E02
2.472892E01, 1.795153E02
2.480505E01, 1.592933E02
2.488117E01, 1.390757E02
2.495727E01, 1.188625E02
2.503335E01, 9.865350E01
2.510942E01, 7.844886E01
2.518547E01, 5.824854E01
2.526151E01, 3.805254E01
2.533754E01, 1.786086E01
2.541354E01, 3.576735E02
2.548953E01, 3.374905E02
2.556551E01, 3.173117E02
2.564147E01, 2.971373E02
2.571741E01, 2.769673E02
2.579334E01, 2.568015E02
2.586925E01, 2.366401E02
2.594515E01, 2.164829E02
2.602103E01, 1.963301E02
2.609689E01, 1.761817E02
2.617274E01, 1.560375E02
2.624857E01, 1.358977E02
2.632439E01, 1.157621E02
2.640019E01, 9.563094E01
2.647597E01, 7.550406E01
2.655174E01, 5.538150E01
2.662749E01, 3.526326E01
2.670322E01, 1.514934E01
2.677894E01, 3.550397E02
2.685464E01, 3.349345E02
2.693033E01, 3.148335E02
2.700599E01, 2.947369E02
2.708165E01, 2.746445E02
2.715728E01, 2.545565E02
2.723290E01, 2.344729E02
2.730850E01, 2.143935E02
2.738408E01, 1.943185E02
2.745965E01, 1.742477E02
2.753520E01, 1.541813E02
2.761073E01, 1.341193E02
2.768625E01, 1.140615E02
2.776175E01, 9.400806E01
2.783723E01, 7.395894E01
2.791269E01, 5.391414E01
2.798814E01, 3.387366E01
2.806357E01, 1.383750E01
2.813898E01, 3.538057E02
2.821438E01, 3.337781E02
2.828976E01, 3.137549E02
2.836512E01, 2.937361E02
2.844046E01, 2.737215E02
2.851578E01, 2.537113E02
2.859109E01, 2.337053E02
2.866638E01, 2.137037E02
2.874165E01, 1.937065E02
2.881691E01, 1.737135E02
2.889215E01, 1.537249E02
2.896737E01, 1.337405E02
2.904257E01, 1.137605E02
2.911775E01, 9.378486E01
2.919291E01, 7.381350E01
2.926806E01, 5.384646E01
2.934319E01, 3.388374E01
2.941830E01, 1.392534E01
2.949340E01, 3.539713E02
2.956847E01, 3.340215E02
2.964353E01, 3.140761E02
2.971856E01, 2.941349E02
2.979358E01, 2.741981E02
2.986859E01, 2.542657E02
2.994357E01, 2.343375E02
3.001853E01, 2.144137E02
3.009348E01, 1.944941E02
3.016841E01, 1.745789E02
3.024331E01, 1.546681E02
3.031820E01, 1.347615E02
3.039308E01, 1.148593E02
3.046793E01, 9.496134E01
3.054276E01, 7.506774E01
3.061758E01, 5.517846E01
3.069237E01, 3.529350E01
3.076715E01, 1.541286E01
3.084191E01, 3.555365E02
3.091665E01, 3.356645E02
3.099137E01, 3.157969E02
3.106607E01, 2.959335E02
3.114075E01, 2.760745E02
3.121541E01, 2.562197E02
3.129005E01, 2.363693E02
3.136468E01, 2.165233E02
3.143928E01, 1.966815E02
3.151387E01, 1.768441E02
3.158843E01, 1.570109E02
3.166298E01, 1.371821E02
3.173750E01, 1.173577E02
3.181201E01, 9.753750E01
3.188650E01, 7.772166E01
3.196096E01, 5.791014E01
3.203541E01, 3.810294E01
3.210984E01, 1.830006E01
3.218425E01, 3.585015E02
3.225864E01, 3.387073E02
3.233300E01, 3.189173E02
3.240735E01, 2.991317E02
3.248168E01, 2.793505E02
3.255599E01, 2.595735E02
3.263028E01, 2.398009E02
3.270455E01, 2.200325E02
3.277879E01, 2.002685E02
3.285302E01, 1.805089E02
3.292723E01, 1.607535E02
3.300142E01, 1.410025E02
3.307558E01, 1.212557E02
3.314973E01, 1.015133E02
3.322385E01, 8.177526E01
3.329796E01, 6.204150E01
3.337204E01, 4.231206E01
3.344611E01, 2.258694E01
3.352015E01, 2.866140E00
3.359417E01, 3.431497E02
3.366818E01, 3.234375E02
3.374216E01, 3.037297E02
3.381612E01, 2.840261E02
3.389006E01, 2.643269E02
3.396398E01, 2.446321E02
3.403787E01, 2.249415E02
3.411175E01, 2.052553E02
3.418560E01, 1.855733E02
3.425944E01, 1.658957E02
3.433325E01, 1.462225E02
3.440704E01, 1.265535E02
3.448082E01, 1.068889E02
3.455456E01, 8.722854E01
3.462829E01, 6.757254E01
3.470200E01, 4.792086E01
3.477568E01, 2.827350E01
3.484935E01, 8.630460E00
3.492299E01, 3.489917E02
3.499661E01, 3.293573E02
3.507021E01, 3.097273E02
3.514379E01, 2.901015E02
3.521734E01, 2.704801E02
3.529088E01, 2.508629E02
3.536439E01, 2.312501E02
3.543788E01, 2.116417E02
3.551135E01, 1.920375E02
3.558480E01, 1.724377E02
3.565822E01, 1.528421E02
3.573162E01, 1.332509E02
3.580500E01, 1.136641E02
3.587836E01, 9.408150E01
3.595170E01, 7.450326E01
3.602501E01, 5.492934E01
3.609830E01, 3.535974E01
3.617157E01, 1.579446E01
3.624482E01, 3.562335E02
3.631805E01, 3.366769E02
3.639125E01, 3.171245E02
3.646443E01, 2.975765E02
3.653759E01, 2.780329E02
3.661072E01, 2.584935E02
3.668383E01, 2.389585E02
3.675692E01, 2.194277E02
3.682999E01, 1.999013E02
3.690303E01, 1.803793E02
3.697605E01, 1.608615E02
3.704905E01, 1.413481E02
3.712203E01, 1.218389E02
3.719498E01, 1.023341E02
3.726791E01, 8.283366E01
3.734082E01, 6.333750E01
3.741370E01, 4.384566E01
3.748656E01, 2.435814E01
3.755940E01, 4.874940E00
3.763221E01, 3.453961E02
3.770501E01, 3.259215E02
3.777777E01, 3.064513E02
3.785052E01, 2.869853E02
3.792324E01, 2.675237E02
3.799594E01, 2.480665E02
3.806861E01, 2.286135E02
3.814126E01, 2.091649E02
3.821389E01, 1.897205E02
3.828649E01, 1.702805E02
3.835907E01, 1.508449E02
3.843163E01, 1.314135E02
3.850416E01, 1.119865E02
3.857667E01, 9.256374E01
3.864915E01, 7.314534E01
3.872162E01, 5.373126E01
3.879405E01, 3.432150E01
3.886647E01, 1.491606E01
3.893885E01, 3.555149E02
3.901122E01, 3.361181E02
3.908356E01, 3.167257E02
3.915588E01, 2.973375E02
3.922817E01, 2.779537E02
3.930044E01, 2.585741E02
3.937268E01, 2.391989E02
3.944490E01, 2.198281E02
3.951710E01, 2.004615E02
3.958927E01, 1.810993E02
3.966142E01, 1.617413E02
3.973354E01, 1.423877E02
3.980564E01, 1.230385E02
3.987771E01, 1.036935E02
3.994976E01, 8.435286E01
4.002178E01, 6.501654E01
4.009378E01, 4.568454E01
4.016576E01, 2.635686E01
4.023770E01, 7.033500E00
4.030963E01, 3.477145E02
4.038153E01, 3.283997E02
4.045340E01, 3.090893E02
4.052525E01, 2.897833E02
4.059708E01, 2.704815E02
4.066888E01, 2.511841E02
4.074065E01, 2.318909E02
4.081240E01, 2.126021E02
4.088413E01, 1.933177E02
4.095583E01, 1.740375E02
4.102750E01, 1.547617E02
4.109915E01, 1.354901E02
4.117077E01, 1.162229E02
4.124237E01, 9.696006E01
4.131394E01, 7.770150E01
4.138549E01, 5.844726E01
4.145701E01, 3.919734E01
4.152850E01, 1.995174E01
4.159997E01, 7.104600E-01
4.167142E01, 3.414735E02
4.174284E01, 3.222409E02
4.181423E01, 3.030125E02
4.188560E01, 2.837885E02
4.195694E01, 2.645689E02
4.202825E01, 2.453535E02
4.209954E01, 2.261425E02
4.217081E01, 2.069357E02
4.224204E01, 1.877333E02
4.231325E01, 1.685353E02
4.238444E01, 1.493415E02
4.245560E01, 1.301521E02
4.252673E01, 1.109669E02
4.259784E01, 9.178614E01
4.266892E01, 7.260966E01
4.273997E01, 5.343750E01
4.281100E01, 3.426966E01
4.288200E01, 1.510614E01
4.295297E01, 3.559469E02
4.302392E01, 3.367921E02
4.309484E01, 3.176415E02
4.316574E01, 2.984953E02
4.323660E01, 2.793533E02
4.330745E01, 2.602157E02
4.337826E01, 2.410825E02
4.344905E01, 2.219535E02
4.351981E01, 2.028289E02
4.359054E01, 1.837085E02
4.366125E01, 1.645925E02
4.373193E01, 1.454809E02
4.380258E01, 1.263735E02
4.387321E01, 1.072705E02
4.394381E01, 8.817174E01
4.401438E01, 6.907734E01
4.408492E01, 4.998726E01
4.415544E01, 3.090150E01
4.422593E01, 1.182006E01
4.429640E01, 3.527429E02
4.436683E01, 3.336701E02
4.443724E01, 3.146017E02
4.450762E01, 2.955375E02
4.457797E01, 2.764777E02
4.464830E01, 2.574221E02
4.471860E01, 2.383709E02
4.478887E01, 2.193241E02
4.485911E01, 2.002815E02
4.492933E01, 1.812433E02
4.499951E01, 1.622093E02
4.506967E01, 1.431797E02
4.513980E01, 1.241545E02
4.520991E01, 1.051335E02
4.527998E01, 8.611686E01
4.535003E01, 6.710454E01
4.542005E01, 4.809654E01
4.549005E01, 2.909286E01
4.556001E01, 1.009350E01
4.562994E01, 3.510985E02
4.569985E01, 3.321077E02
4.576973E01, 3.131213E02
4.583958E01, 2.941393E02
4.590941E01, 2.751615E02
4.597920E01, 2.561881E02
4.604897E01, 2.372189E02
4.611870E01, 2.182541E02
4.618841E01, 1.992937E02
4.625809E01, 1.803375E02
4.632775E01, 1.613857E02
4.639737E01, 1.424381E02
4.646696E01, 1.234949E02
4.653653E01, 1.045561E02
4.660607E01, 8.562150E01
4.667558E01, 6.669126E01
4.674506E01, 4.776534E01
4.681451E01, 2.884374E01
4.688393E01, 9.926460E00
4.695332E01, 3.510135E02
4.702269E01, 3.321049E02
4.709202E01, 3.132005E02
4.716133E01, 2.943005E02
4.723061E01, 2.754049E02
4.729985E01, 2.565135E02
4.736907E01, 2.376265E02
4.743826E01, 2.187437E02
4.750742E01, 1.998653E02
4.757655E01, 1.809913E02
4.764565E01, 1.621215E02
4.771473E01, 1.432561E02
4.778377E01, 1.243949E02
4.785278E01, 1.055381E02
4.792176E01, 8.668566E01
4.799072E01, 6.783750E01
4.805964E01, 4.899366E01
4.812854E01, 3.015414E01
4.819740E01, 1.131894E01
4.826624E01, 3.524881E02
4.833504E01, 3.336615E02
4.840382E01, 3.148393E02
4.847256E01, 2.960213E02
4.854128E01, 2.772077E02
4.860996E01, 2.583985E02
4.867862E01, 2.395935E02
4.874724E01, 2.207929E02
4.881584E01, 2.019965E02
4.888440E01, 1.832045E02
4.895294E01, 1.644169E02
4.902144E01, 1.456335E02
4.908992E01, 1.268545E02
4.915836E01, 1.080797E02
4.922678E01, 8.930934E01
4.929516E01, 7.054326E01
4.936351E01, 5.178150E01
4.943184E01, 3.302406E01
4.950013E01, 1.427094E01
4.956839E01, 3.555221E02
4.963662E01, 3.367777E02
4.970482E01, 3.180375E02
4.977299E01, 2.993017E02
4.984113E01, 2.805701E02
4.990924E01, 2.618429E02
4.997731E01, 2.431201E02
5.004536E01, 2.244015E02
5.011338E01, 2.056873E02
5.018136E01, 1.869773E02
5.024931E01, 1.682717E02
5.031724E01, 1.495705E02
5.038513E01, 1.308735E02
5.045299E01, 1.121809E02
5.052082E01, 9.349254E01
5.058862E01, 7.480854E01
5.065638E01, 5.612886E01
5.072412E01, 3.745350E01
5.079182E01, 1.878246E01
5.085949E01, 1.157400E-01
5.092714E01, 3.414533E02
5.099475E01, 3.227953E02
5.106232E01, 3.041415E02
5.112987E01, 2.854921E02
5.119739E01, 2.668469E02
5.126487E01, 2.482061E02
5.133232E01, 2.295697E02
5.139974E01, 2.109375E02
5.146713E01, 1.923097E02
5.153449E01, 1.736861E02
5.160181E01, 1.550669E02
5.166911E01, 1.364521E02
5.173637E01, 1.178415E02
5.180360E01, 9.923526E01
5.187079E01, 8.063334E01
5.193796E01, 6.203574E01
5.200509E01, 4.344246E01
5.207219E01, 2.485350E01
5.213926E01, 6.268860E00
5.220630E01, 3.476885E02
5.227330E01, 3.291125E02
5.234028E01, 3.105409E02
5.240722E01, 2.919735E02
5.247412E01, 2.734105E02
5.254100E01, 2.548517E02
5.260784E01, 2.362973E02
5.267465E01, 2.177473E02
5.274143E01, 1.992015E02
5.280818E01, 1.806601E02
5.287489E01, 1.621229E02
5.294157E01, 1.435901E02
5.300821E01, 1.250617E02
5.307483E01, 1.065375E02
5.314141E01, 8.801766E01
5.320796E01, 6.950214E01
5.327448E01, 5.099094E01
5.334096E01, 3.248406E01
5.340741E01, 1.398150E01
5.347383E01, 3.554833E02
5.354021E01, 3.369893E02
5.360656E01, 3.184997E02
5.367288E01, 3.000145E02
5.373917E01, 2.815335E02
5.380542E01, 2.630569E02
5.387164E01, 2.445845E02
5.393782E01, 2.261165E02
5.400397E01, 2.076529E02
5.407009E01, 1.891935E02
5.413618E01, 1.707385E02
5.420223E01, 1.522877E02
5.426825E01, 1.338413E02
5.433423E01, 1.153993E02
5.440018E01, 9.696150E01
5.446610E01, 7.852806E01
5.453198E01, 6.009894E01
5.459783E01, 4.167414E01
5.466365E01, 2.325366E01
5.472943E01, 4.837500E00
5.479518E01, 3.464257E02
5.486090E01, 3.280181E02
5.492658E01, 3.096149E02
5.499223E01, 2.912161E02
5.505784E01, 2.728215E02
5.512342E01, 2.544313E02
5.518897E01, 2.360453E02
5.525448E01, 2.176637E02
5.531995E01, 1.992865E02
5.538540E01, 1.809135E02
5.545081E01, 1.625449E02
5.551618E01, 1.441805E02
5.558152E01, 1.258205E02
5.564683E01, 1.074649E02
5.571210E01, 8.911350E01
5.577734E01, 7.076646E01
5.584254E01, 5.242374E01
5.590771E01, 3.408534E01
5.597284E01, 1.575126E01
5.603794E01, 3.574215E02
5.610301E01, 3.390961E02
5.616804E01, 3.207749E02
5.623303E01, 3.024581E02
5.629799E01, 2.841457E02
5.636292E01, 2.658375E02
5.642781E01, 2.475337E02
5.649267E01, 2.292341E02
5.655749E01, 2.109389E02
5.662227E01, 1.926481E02
5.668703E01, 1.743615E02
5.675174E01, 1.560793E02
5.681642E01, 1.378013E02
5.688107E01, 1.195277E02
5.694568E01, 1.012585E02
5.701026E01, 8.299350E01
5.707480E01, 6.473286E01
5.713930E01, 4.647654E01
5.720377E01, 2.822454E01
5.726821E01, 9.976860E00
5.733261E01, 3.517335E02
5.739697E01, 3.334945E02
5.746130E01, 3.152597E02
5.752560E01, 2.970293E02
5.758985E01, 2.788033E02
5.765408E01, 2.605815E02
5.771826E01, 2.423641E02
5.778241E01, 2.241509E02
5.784653E01, 2.059421E02
5.791061E01, 1.877377E02
5.797465E01, 1.695375E02
5.803866E01, 1.513417E02
5.810263E01, 1.331501E02
5.816657E01, 1.149629E02
5.823047E01, 9.678006E01
5.829433E01, 7.860150E01
5.835816E01, 6.042726E01
5.842196E01, 4.225734E01
5.848571E01, 2.409174E01
5.854943E01, 5.930460E00
5.861312E01, 3.477735E02
5.867676E01, 3.296209E02
5.874038E01, 3.114725E02
5.880395E01, 2.933285E02
5.886749E01, 2.751889E02
5.893099E01, 2.570535E02
5.899446E01, 2.389225E02
5.905789E01, 2.207957E02
5.912128E01, 2.026733E02
5.918464E01, 1.845553E02
5.924796E01, 1.664415E02
5.931124E01, 1.483321E02
5.937449E01, 1.302269E02
5.943770E01, 1.121261E02
5.950088E01, 9.402966E01
5.956401E01, 7.593750E01
5.962711E01, 5.784966E01
5.969018E01, 3.976614E01
5.975320E01, 2.168694E01
5.981619E01, 3.612060E00
5.987915E01, 3.455415E02
5.994206E01, 3.274753E02
6.000494E01, 3.094133E02
6.006778E01, 2.913557E02
6.013059E01, 2.733025E02
6.019336E01, 2.552535E02
6.025609E01, 2.372089E02
6.031878E01, 2.191685E02
6.038144E01, 2.011325E02
6.044405E01, 1.831009E02
6.050664E01, 1.650735E02
6.056918E01, 1.470505E02
6.063169E01, 1.290317E02
6.069416E01, 1.110173E02
6.075659E01, 9.300726E01
6.081898E01, 7.500150E01
6.088134E01, 5.700006E01
6.094366E01, 3.900294E01
6.100594E01, 2.101014E01
6.106818E01, 3.021660E00
6.113039E01, 3.450375E02
6.119256E01, 3.270577E02
6.125469E01, 3.090821E02
6.131678E01, 2.911109E02
6.137883E01, 2.731441E02
6.144085E01, 2.551815E02
6.150283E01, 2.372233E02
6.156477E01, 2.192693E02
6.162667E01, 2.013197E02
6.168854E01, 1.833745E02
6.175037E01, 1.654335E02
6.181216E01, 1.474969E02
6.187391E01, 1.295645E02
6.193562E01, 1.116365E02
6.199729E01, 9.371286E01
6.205893E01, 7.579350E01
6.212053E01, 5.787846E01
6.218208E01, 3.996774E01
6.224361E01, 2.206134E01
6.230509E01, 4.159260E00
6.236653E01, 3.462615E02
6.242794E01, 3.283681E02
6.248930E01, 3.104789E02
6.255063E01, 2.925941E02
6.261192E01, 2.747137E02
6.267317E01, 2.568375E02
6.273438E01, 2.389657E02
6.279556E01, 2.210981E02
6.285669E01, 2.032349E02
6.291779E01, 1.853761E02
6.297885E01, 1.675215E02
6.303986E01, 1.496713E02
6.310084E01, 1.318253E02
6.316178E01, 1.139837E02
6.322269E01, 9.614646E01
6.328355E01, 7.831350E01
6.334437E01, 6.048486E01
6.340515E01, 4.266054E01
6.346590E01, 2.484054E01
6.352661E01, 7.024860E00
6.358727E01, 3.492135E02
6.364790E01, 3.314065E02
6.370849E01, 3.136037E02
6.376904E01, 2.958053E02
6.382954E01, 2.780113E02
6.389001E01, 2.602215E02
6.395044E01, 2.424361E02
6.401084E01, 2.246549E02
6.407119E01, 2.068781E02
6.413150E01, 1.891057E02
6.419177E01, 1.713375E02
6.425200E01, 1.535737E02
6.431220E01, 1.358141E02
6.437235E01, 1.180589E02
6.443246E01, 1.003081E02
6.449254E01, 8.256150E01
6.455257E01, 6.481926E01
6.461256E01, 4.708134E01
6.467252E01, 2.934774E01
6.473243E01, 1.161846E01
6.479231E01, 3.538935E02
6.485214E01, 3.361729E02
6.491194E01, 3.184565E02
6.497169E01, 3.007445E02
6.503140E01, 2.830369E02
6.509108E01, 2.653335E02
6.515071E01, 2.476345E02
6.521030E01, 2.299397E02
6.526986E01, 2.122493E02
6.532937E01, 1.945633E02
6.538884E01, 1.768815E02
6.544827E01, 1.592041E02
6.550767E01, 1.415309E02
6.556702E01, 1.238621E02
6.562633E01, 1.061977E02
6.568560E01, 8.853750E01
6.574483E01, 7.088166E01
6.580402E01, 5.323014E01
6.586316E01, 3.558294E01
6.592227E01, 1.794006E01
6.598134E01, 3.015000E-01
6.604037E01, 3.426673E02
6.609935E01, 3.250373E02
6.615830E01, 3.074117E02
6.621720E01, 2.897905E02
6.627606E01, 2.721735E02
6.633488E01, 2.545609E02
6.639367E01, 2.369525E02
6.645241E01, 2.193485E02
6.651111E01, 2.017489E02
6.656976E01, 1.841535E02
6.662838E01, 1.665625E02
6.668696E01, 1.489757E02
6.674549E01, 1.313933E02
6.680398E01, 1.138153E02
6.686244E01, 9.624150E01
6.692085E01, 7.867206E01
6.697922E01, 6.110694E01
6.703754E01, 4.354614E01
6.709583E01, 2.598966E01
6.715408E01, 8.437500E00
6.721228E01, 3.508897E02
6.727044E01, 3.333461E02
6.732856E01, 3.158069E02
6.738664E01, 2.982721E02
6.744468E01, 2.807415E02
6.750268E01, 2.632153E02
6.756063E01, 2.456933E02
6.761854E01, 2.281757E02
6.767641E01, 2.106625E02
6.773424E01, 1.931535E02
6.779203E01, 1.756489E02
6.784978E01, 1.581485E02
6.790748E01, 1.406525E02
6.796514E01, 1.231609E02
6.802276E01, 1.056735E02
6.808034E01, 8.819046E01
6.813787E01, 7.071174E01
6.819537E01, 5.323734E01
6.825282E01, 3.576726E01
6.831023E01, 1.830150E01
6.836759E01, 8.400600E-01
6.842492E01, 3.433829E02
6.848220E01, 3.259301E02
6.853944E01, 3.084817E02
6.859664E01, 2.910375E02
6.865379E01, 2.735977E02
6.871091E01, 2.561621E02
6.876798E01, 2.387309E02
6.882501E01, 2.213041E02
6.888199E01, 2.038815E02
6.893894E01, 1.864633E02
6.899584E01, 1.690493E02
6.905269E01, 1.516397E02
6.910951E01, 1.342345E02
6.916628E01, 1.168335E02
6.922301E01, 9.943686E01
6.927970E01, 8.204454E01
6.933635E01, 6.465654E01
6.939295E01, 4.727286E01
6.944951E01, 2.989350E01
6.950602E01, 1.251846E01
6.956249E01, 3.551477E02
6.961893E01, 3.377813E02
6.967531E01, 3.204193E02
6.973166E01, 3.030615E02
6.978796E01, 2.857081E02
6.984422E01, 2.683589E02
6.990043E01, 2.510141E02
6.995660E01, 2.336737E02
7.001273E01, 2.163375E02
7.006882E01, 1.990057E02
7.012486E01, 1.816781E02
7.018086E01, 1.643549E02
7.023681E01, 1.470361E02
7.029272E01, 1.297215E02
7.034859E01, 1.124113E02
7.040442E01, 9.510534E01
7.046020E01, 7.780374E01
7.051594E01, 6.050646E01
7.057163E01, 4.321350E01
7.062728E01, 2.592486E01
7.068289E01, 8.640540E00
7.073845E01, 3.513605E02
7.079397E01, 3.340849E02
7.084945E01, 3.168135E02
7.090488E01, 2.995465E02
7.096027E01, 2.822837E02
7.101562E01, 2.650253E02
7.107092E01, 2.477713E02
7.112618E01, 2.305215E02
7.118139E01, 2.132761E02
7.123656E01, 1.960349E02
7.129168E01, 1.787981E02
7.134677E01, 1.615657E02
7.140180E01, 1.443375E02
7.145680E01, 1.271137E02
7.151175E01, 1.098941E02
7.156665E01, 9.267894E01
7.162151E01, 7.546806E01
7.167633E01, 5.826150E01
7.173110E01, 4.105926E01
7.178583E01, 2.386134E01
7.184051E01, 6.667740E00
7.189515E01, 3.494785E02
7.194975E01, 3.322935E02
7.200430E01, 3.151129E02
7.205880E01, 2.979365E02
7.211327E01, 2.807645E02
7.216768E01, 2.635969E02
7.222206E01, 2.464335E02
7.227638E01, 2.292745E02
7.233067E01, 2.121197E02
7.238491E01, 1.949693E02
7.243910E01, 1.778233E02
7.249325E01, 1.606815E02
7.254735E01, 1.435441E02
7.260141E01, 1.264109E02
7.265543E01, 1.092821E02
7.270940E01, 9.215766E01
7.276332E01, 7.503750E01
7.281720E01, 5.792166E01
7.287104E01, 4.081014E01
7.292483E01, 2.370294E01
7.297857E01, 6.600060E00
7.303227E01, 3.495015E02
7.308593E01, 3.324073E02
7.313954E01, 3.153173E02
7.319310E01, 2.982317E02
7.324662E01, 2.811505E02
7.330010E01, 2.640735E02
7.335353E01, 2.470009E02
7.340691E01, 2.299325E02
7.346025E01, 2.128685E02
7.351354E01, 1.958089E02
7.356679E01, 1.787535E02
7.361999E01, 1.617025E02
7.367315E01, 1.446557E02
7.372626E01, 1.276133E02
7.377932E01, 1.105753E02
7.383235E01, 9.354150E01
7.388532E01, 7.651206E01
7.393825E01, 5.948694E01
7.399113E01, 4.246614E01
7.404397E01, 2.544966E01
7.409676E01, 8.437500E00
7.414951E01, 3.514297E02
7.420221E01, 3.344261E02
7.425486E01, 3.174269E02
7.430747E01, 3.004321E02
7.436003E01, 2.834415E02
7.441255E01, 2.664553E02
7.446502E01, 2.494733E02
7.451745E01, 2.324957E02
7.456983E01, 2.155225E02
7.462216E01, 1.985535E02
7.467445E01, 1.815889E02
7.472669E01, 1.646285E02
7.477888E01, 1.476725E02
7.483103E01, 1.307209E02
7.488313E01, 1.137735E02
7.493519E01, 9.683046E01
7.498720E01, 7.989174E01
7.503916E01, 6.295734E01
7.509108E01, 4.602726E01
7.514295E01, 2.910150E01
7.519477E01, 1.218006E01
7.524655E01, 3.552629E02
7.529828E01, 3.383501E02
7.534997E01, 3.214417E02
7.540161E01, 3.045375E02
7.545320E01, 2.876377E02
7.550474E01, 2.707421E02
7.555624E01, 2.538509E02
7.560769E01, 2.369641E02
7.565910E01, 2.200815E02
7.571046E01, 2.032033E02
7.576177E01, 1.863293E02
7.581304E01, 1.694597E02
7.586425E01, 1.525945E02
7.591542E01, 1.357335E02
7.596655E01, 1.188769E02
7.601763E01, 1.020245E02
7.606866E01, 8.517654E01
7.611964E01, 6.833286E01
7.617058E01, 5.149350E01
7.622147E01, 3.465846E01
7.627231E01, 1.782774E01
7.632311E01, 1.001340E00
7.637385E01, 3.441793E02
7.642456E01, 3.273615E02
7.647521E01, 3.105481E02
7.652582E01, 2.937389E02
7.657638E01, 2.769341E02
7.662689E01, 2.601337E02
7.667735E01, 2.433375E02
7.672777E01, 2.265457E02
7.677814E01, 2.097581E02
7.682846E01, 1.929749E02
7.687874E01, 1.761961E02
7.692897E01, 1.594215E02
7.697915E01, 1.426513E02
7.702928E01, 1.258853E02
7.707937E01, 1.091237E02
7.712940E01, 9.236646E01
7.717939E01, 7.561350E01
7.722934E01, 5.886486E01
7.727923E01, 4.212054E01
7.732908E01, 2.538054E01
7.737888E01, 8.644860E00
7.742863E01, 3.519135E02
7.747833E01, 3.351865E02
7.752799E01, 3.184637E02
7.757760E01, 3.017453E02
7.762716E01, 2.850313E02
7.767667E01, 2.683215E02
7.772613E01, 2.516161E02
7.777555E01, 2.349149E02
7.782492E01, 2.182181E02
7.787424E01, 2.015257E02
7.792351E01, 1.848375E02
7.797273E01, 1.681537E02
7.802191E01, 1.514741E02
7.807104E01, 1.347989E02
7.812012E01, 1.181281E02
7.816915E01, 1.014615E02
7.821813E01, 8.479926E01
7.826707E01, 6.814134E01
7.831595E01, 5.148774E01
7.836479E01, 3.483846E01
7.841358E01, 1.819350E01
7.846232E01, 1.552860E00
7.851101E01, 3.449165E02
7.855966E01, 3.282845E02
7.860825E01, 3.116569E02
7.865680E01, 2.950335E02
7.870530E01, 2.784145E02
7.875375E01, 2.617997E02
7.880215E01, 2.451893E02
7.885050E01, 2.285833E02
7.889881E01, 2.119815E02
7.894706E01, 1.953841E02
7.899527E01, 1.787909E02
7.904343E01, 1.622021E02
7.909154E01, 1.456177E02
7.913960E01, 1.290375E02
7.918761E01, 1.124617E02
7.923557E01, 9.589014E01
7.928348E01, 7.932294E01
7.933135E01, 6.276006E01
7.937916E01, 4.620150E01
7.942693E01, 2.964726E01
7.947465E01, 1.309734E01
7.952232E01, 3.565517E02
7.956993E01, 3.400105E02
7.961750E01, 3.234735E02
7.966503E01, 3.069409E02
7.971250E01, 2.904125E02
7.975992E01, 2.738885E02
7.980729E01, 2.573689E02
7.985462E01, 2.408535E02
7.990189E01, 2.243425E02
7.994912E01, 2.078357E02
7.999629E01, 1.913333E02
8.004342E01, 1.748353E02
8.009050E01, 1.583415E02
8.013753E01, 1.418521E02
8.018450E01, 1.253669E02
8.023143E01, 1.088861E02
8.027831E01, 9.240966E01
8.032514E01, 7.593750E01
8.037192E01, 5.946966E01
8.041865E01, 4.300614E01
8.046533E01, 2.654694E01
8.051196E01, 1.009206E01
8.055855E01, 3.536415E02
8.060508E01, 3.371953E02
8.065156E01, 3.207533E02
8.069799E01, 3.043157E02
8.074437E01, 2.878825E02
8.079071E01, 2.714535E02
8.083699E01, 2.550289E02
8.088322E01, 2.386085E02
8.092940E01, 2.221925E02
8.097554E01, 2.057809E02
8.102162E01, 1.893735E02
8.106765E01, 1.729705E02
8.111363E01, 1.565717E02
8.115957E01, 1.401773E02
8.120545E01, 1.237873E02
8.125128E01, 1.074015E02
8.129706E01, 9.102006E01
8.134279E01, 7.464294E01
8.138848E01, 5.827014E01
8.143411E01, 4.190166E01
8.147969E01, 2.553750E01
8.152522E01, 9.177660E00
8.157070E01, 3.528221E02
8.161613E01, 3.364709E02
8.166151E01, 3.201241E02
8.170684E01, 3.037815E02
8.175212E01, 2.874433E02
8.179735E01, 2.711093E02
8.184252E01, 2.547797E02
8.188765E01, 2.384545E02
8.193273E01, 2.221335E02
8.197775E01, 2.058169E02
8.202273E01, 1.895045E02
8.206765E01, 1.731965E02
8.211253E01, 1.568929E02
8.215735E01, 1.405935E02
8.220213E01, 1.242985E02
8.224685E01, 1.080077E02
8.229152E01, 9.172134E01
8.233614E01, 7.543926E01
8.238071E01, 5.916150E01
8.242523E01, 4.288806E01
8.246970E01, 2.661894E01
8.251411E01, 1.035414E01
8.255848E01, 3.540937E02
8.260279E01, 3.378375E02
8.264706E01, 3.215857E02
8.269127E01, 3.053381E02
8.273543E01, 2.890949E02
8.277954E01, 2.728561E02
8.282360E01, 2.566215E02
8.286761E01, 2.403913E02
8.291157E01, 2.241653E02
8.295547E01, 2.079437E02
8.299933E01, 1.917265E02
8.304313E01, 1.755135E02
8.308689E01, 1.593049E02
8.313059E01, 1.431005E02
8.317424E01, 1.269005E02
8.321783E01, 1.107049E02
8.326138E01, 9.451350E01
8.330488E01, 7.832646E01
8.334832E01, 6.214374E01
8.339171E01, 4.596534E01
8.343506E01, 2.979126E01
8.347835E01, 1.362150E01
8.352158E01, 3.574561E02
8.356477E01, 3.412949E02
8.360791E01, 3.251381E02
8.365099E01, 3.089857E02
8.369402E01, 2.928375E02
8.373700E01, 2.766937E02
8.377993E01, 2.605541E02
8.382281E01, 2.444189E02
8.386563E01, 2.282881E02
8.390840E01, 2.121615E02
8.395112E01, 1.960393E02
8.399379E01, 1.799213E02
8.403641E01, 1.638077E02
8.407898E01, 1.476985E02
8.412149E01, 1.315935E02
8.416395E01, 1.154929E02
8.420636E01, 9.939654E01
8.424872E01, 8.330454E01
8.429103E01, 6.721686E01
8.433328E01, 5.113350E01
8.437548E01, 3.505446E01
8.441763E01, 1.897974E01
8.445973E01, 2.909340E00
8.450177E01, 3.468433E02
8.454377E01, 3.307815E02
8.458571E01, 3.147241E02
8.462760E01, 2.986709E02
8.466943E01, 2.826221E02
8.471122E01, 2.665777E02
8.475295E01, 2.505375E02
8.479463E01, 2.345017E02
8.483626E01, 2.184701E02
8.487783E01, 2.024429E02
8.491935E01, 1.864201E02
8.496082E01, 1.704015E02
8.500224E01, 1.543873E02
8.504361E01, 1.383773E02
8.508492E01, 1.223717E02
8.512618E01, 1.063705E02
8.516739E01, 9.037350E01
8.520854E01, 7.438086E01
8.524964E01, 5.839254E01
8.529069E01, 4.240854E01
8.533169E01, 2.642886E01
8.537263E01, 1.045350E01
8.541353E01, 3.544825E02
8.545436E01, 3.385157E02
8.549515E01, 3.225533E02
8.553588E01, 3.065953E02
8.557656E01, 2.906415E02
8.561719E01, 2.746921E02
8.565777E01, 2.587469E02
8.569829E01, 2.428061E02
8.573876E01, 2.268697E02
8.577917E01, 2.109375E02
8.581954E01, 1.950097E02
8.585985E01, 1.790861E02
8.590010E01, 1.631669E02
8.594031E01, 1.472521E02
8.598046E01, 1.313415E02
8.602055E01, 1.154353E02
8.606060E01, 9.953334E01
8.610059E01, 8.363574E01
8.614053E01, 6.774246E01
8.618041E01, 5.185350E01
8.622025E01, 3.596886E01
8.626003E01, 2.008854E01
8.629975E01, 4.212540E00
8.633942E01, 3.483409E02
8.637904E01, 3.324735E02
8.641861E01, 3.166105E02
8.645812E01, 3.007517E02
8.649758E01, 2.848973E02
8.653698E01, 2.690473E02
8.657634E01, 2.532015E02
8.661563E01, 2.373601E02
8.665488E01, 2.215229E02
8.669407E01, 2.056901E02
8.673321E01, 1.898617E02
8.677229E01, 1.740375E02
8.681132E01, 1.582177E02
8.685030E01, 1.424021E02
8.688922E01, 1.265909E02
8.692809E01, 1.107841E02
8.696691E01, 9.498150E01
8.700567E01, 7.918326E01
8.704438E01, 6.338934E01
8.708304E01, 4.759974E01
8.712164E01, 3.181446E01
8.716019E01, 1.603350E01
8.719868E01, 2.568600E-01
8.723712E01, 3.444845E02
8.727551E01, 3.287165E02
8.731384E01, 3.129529E02
8.735212E01, 2.971935E02
8.739034E01, 2.814385E02
8.742851E01, 2.656877E02
8.746663E01, 2.499413E02
8.750469E01, 2.341993E02
8.754270E01, 2.184615E02
8.758065E01, 2.027281E02
8.761855E01, 1.869989E02
8.765640E01, 1.712741E02
8.769419E01, 1.555537E02
8.773193E01, 1.398375E02
8.776961E01, 1.241257E02
8.780724E01, 1.084181E02
8.784482E01, 9.271494E01
8.788234E01, 7.701606E01
8.791980E01, 6.132150E01
8.795722E01, 4.563126E01
8.799457E01, 2.994534E01
8.803188E01, 1.426374E01
8.806913E01, 3.585865E02
8.810632E01, 3.429135E02
8.814346E01, 3.272449E02
8.818055E01, 3.115805E02
8.821758E01, 2.959205E02
8.825456E01, 2.802649E02
8.829148E01, 2.646135E02
8.832835E01, 2.489665E02
8.836516E01, 2.333237E02
8.840192E01, 2.176853E02
8.843863E01, 2.020513E02
8.847528E01, 1.864215E02
8.851187E01, 1.707961E02
8.854841E01, 1.551749E02
8.858490E01, 1.395581E02
8.862133E01, 1.239457E02
8.865771E01, 1.083375E02
8.869403E01, 9.273366E01
8.873029E01, 7.713414E01
8.876651E01, 6.153894E01
8.880266E01, 4.594806E01
8.883877E01, 3.036150E01
8.887481E01, 1.477926E01
8.891081E01, 3.592013E02
8.894675E01, 3.436277E02
8.898263E01, 3.280585E02
8.901846E01, 3.124935E02
8.905423E01, 2.969329E02
8.908995E01, 2.813765E02
8.912561E01, 2.658245E02
8.916122E01, 2.502769E02
8.919677E01, 2.347335E02
8.923227E01, 2.191945E02
8.926771E01, 2.036597E02
8.930310E01, 1.881293E02
8.933843E01, 1.726033E02
8.937371E01, 1.570815E02
8.940893E01, 1.415641E02
8.944410E01, 1.260509E02
8.947921E01, 1.105421E02
8.951427E01, 9.503766E01
8.954927E01, 7.953750E01
8.958422E01, 6.404166E01
8.961911E01, 4.855014E01
8.965394E01, 3.306294E01
8.968872E01, 1.758006E01
8.972345E01, 2.101500E00
8.975812E01, 3.466273E02
8.979273E01, 3.311573E02
8.982729E01, 3.156917E02
8.986179E01, 3.002305E02
8.989624E01, 2.847735E02
8.993063E01, 2.693209E02
8.996497E01, 2.538725E02
8.999925E01, 2.384285E02
9.003347E01, 2.229889E02
9.006764E01, 2.075535E02
9.010176E01, 1.921225E02
9.013582E01, 1.766957E02
9.016982E01, 1.612733E02
9.020377E01, 1.458553E02
9.023766E01, 1.304415E02
9.027149E01, 1.150321E02
9.030527E01, 9.962694E01
9.033900E01, 8.422614E01
9.037266E01, 6.882966E01
9.040628E01, 5.343750E01
9.043983E01, 3.804966E01
9.047333E01, 2.266614E01
9.050678E01, 7.286940E00
9.054017E01, 3.519121E02
9.057350E01, 3.365415E02
9.060678E01, 3.211753E02
9.064000E01, 3.058133E02
9.067317E01, 2.904557E02
9.070628E01, 2.751025E02
9.073933E01, 2.597535E02
9.077233E01, 2.444089E02
9.080527E01, 2.290685E02
9.083815E01, 2.137325E02
9.087098E01, 1.984009E02
9.090376E01, 1.830735E02
9.093647E01, 1.677505E02
9.096913E01, 1.524317E02
9.100174E01, 1.371173E02
9.103429E01, 1.218073E02
9.106678E01, 1.065015E02
9.109922E01, 9.120006E01
9.113159E01, 7.590294E01
9.116392E01, 6.061014E01
9.119619E01, 4.532166E01
9.122840E01, 3.003750E01
9.126055E01, 1.475766E01
9.129265E01, 3.594821E02
9.132469E01, 3.442109E02
9.135668E01, 3.289441E02
9.138861E01, 3.136815E02
9.142048E01, 2.984233E02
9.145229E01, 2.831693E02
9.148405E01, 2.679197E02
9.151576E01, 2.526745E02
9.154740E01, 2.374335E02
9.157899E01, 2.221969E02
9.161053E01, 2.069645E02
9.164200E01, 1.917365E02
9.167343E01, 1.765129E02
9.170479E01, 1.612935E02
9.173610E01, 1.460785E02
9.176735E01, 1.308677E02
9.179854E01, 1.156613E02
9.182968E01, 1.004593E02
9.186076E01, 8.526150E01
9.189178E01, 7.006806E01
9.192275E01, 5.487894E01
9.195366E01, 3.969414E01
9.198451E01, 2.451366E01
9.201531E01, 9.337500E00
9.204605E01, 3.541657E02
9.207673E01, 3.389981E02
9.210736E01, 3.238349E02
9.213793E01, 3.086761E02
9.216844E01, 2.935215E02
9.219890E01, 2.783713E02
9.222930E01, 2.632253E02
9.225964E01, 2.480837E02
9.228992E01, 2.329465E02
9.232015E01, 2.178135E02
9.235032E01, 2.026849E02
9.238043E01, 1.875605E02
9.241049E01, 1.724405E02
9.244049E01, 1.573249E02
9.247043E01, 1.422135E02
9.250032E01, 1.271065E02
9.253015E01, 1.120037E02
9.255992E01, 9.690534E01
9.258963E01, 8.181126E01
9.261929E01, 6.672150E01
9.264889E01, 5.163606E01
9.267843E01, 3.655494E01
9.270792E01, 2.147814E01
9.273734E01, 6.405660E00
9.276671E01, 3.513375E02
9.279603E01, 3.362737E02
9.282528E01, 3.212141E02
9.285448E01, 3.061589E02
9.288362E01, 2.911081E02
9.291271E01, 2.760615E02
9.294174E01, 2.610193E02
9.297070E01, 2.459813E02
9.299962E01, 2.309477E02
9.302847E01, 2.159185E02
9.305727E01, 2.008935E02
9.308601E01, 1.858729E02
9.311469E01, 1.708565E02
9.314331E01, 1.558445E02
9.317188E01, 1.408369E02
9.320039E01, 1.258335E02
9.322884E01, 1.108345E02
9.325724E01, 9.583974E01
9.328557E01, 8.084934E01
9.331385E01, 6.586326E01
9.334208E01, 5.088150E01
9.337024E01, 3.590406E01
9.339835E01, 2.093094E01
9.342640E01, 5.962140E00
9.345439E01, 3.509977E02
9.348232E01, 3.360375E02
9.351020E01, 3.210817E02
9.353801E01, 3.061301E02
9.356577E01, 2.911829E02
9.359348E01, 2.762401E02
9.362112E01, 2.613015E02
9.364871E01, 2.463673E02
9.367624E01, 2.314373E02
9.370371E01, 2.165117E02
9.373112E01, 2.015905E02
9.375848E01, 1.866735E02
9.378577E01, 1.717609E02
9.381301E01, 1.568525E02
9.384019E01, 1.419485E02
9.386732E01, 1.270489E02
9.389438E01, 1.121535E02
9.392139E01, 9.726246E01
9.394834E01, 8.237574E01
9.397523E01, 6.749334E01
9.400207E01, 5.261526E01
9.402884E01, 3.774150E01
9.405556E01, 2.287206E01
9.408222E01, 8.006940E00
9.410882E01, 3.531461E02
9.413536E01, 3.382897E02
9.416185E01, 3.234375E02
9.418828E01, 3.085897E02
9.421465E01, 2.937461E02
9.424096E01, 2.789069E02
9.426721E01, 2.640721E02
9.429340E01, 2.492415E02
9.431954E01, 2.344153E02
9.434562E01, 2.195933E02
9.437164E01, 2.047757E02
9.439760E01, 1.899625E02
9.442350E01, 1.751535E02
9.444935E01, 1.603489E02
9.447513E01, 1.455485E02
9.450086E01, 1.307525E02
9.452653E01, 1.159609E02
9.455214E01, 1.011735E02
9.457769E01, 8.639046E01
9.460319E01, 7.161174E01
9.462863E01, 5.683734E01
9.465400E01, 4.206726E01
9.467932E01, 2.730150E01
9.470458E01, 1.254006E01
9.472979E01, 3.577829E02
9.475493E01, 3.430301E02
9.478002E01, 3.282817E02
9.480504E01, 3.135375E02
9.483001E01, 2.987977E02
9.485492E01, 2.840621E02
9.487977E01, 2.693309E02
9.490456E01, 2.546041E02
9.492930E01, 2.398815E02
9.495397E01, 2.251633E02
9.497859E01, 2.104493E02
9.500315E01, 1.957397E02
9.502765E01, 1.810345E02
9.505209E01, 1.663335E02
9.507647E01, 1.516369E02
9.510079E01, 1.369445E02
9.512506E01, 1.222565E02
9.514926E01, 1.075729E02
9.517341E01, 9.289350E01
9.519750E01, 7.821846E01
9.522153E01, 6.354774E01
9.524550E01, 4.888134E01
9.526941E01, 3.421926E01
9.529327E01, 1.956150E01
9.531706E01, 4.908060E00
9.534080E01, 3.502589E02
9.536447E01, 3.356141E02
9.538809E01, 3.209737E02
9.541165E01, 3.063375E02
9.543515E01, 2.917057E02
9.545859E01, 2.770781E02
9.548197E01, 2.624549E02
9.550529E01, 2.478361E02
9.552856E01, 2.332215E02
9.555176E01, 2.186113E02
9.557491E01, 2.040053E02
9.559800E01, 1.894037E02
9.562103E01, 1.748065E02
9.564399E01, 1.602135E02
9.566690E01, 1.456249E02
9.568976E01, 1.310405E02
9.571255E01, 1.164605E02
9.573528E01, 1.018849E02
9.575795E01, 8.731350E01
9.578057E01, 7.274646E01
9.580312E01, 5.818374E01
9.582562E01, 4.362534E01
9.584806E01, 2.907126E01
9.587043E01, 1.452150E01
9.589275E01, 3.599761E02
9.591501E01, 3.454349E02
9.593721E01, 3.308981E02
9.595935E01, 3.163657E02
9.598144E01, 3.018375E02
9.600346E01, 2.873137E02
9.602542E01, 2.727941E02
9.604733E01, 2.582789E02
9.606917E01, 2.437681E02
9.609096E01, 2.292615E02
9.611268E01, 2.147593E02
9.613435E01, 2.002613E02
9.615596E01, 1.857677E02
9.617750E01, 1.712785E02
9.619899E01, 1.567935E02
9.622042E01, 1.423129E02
9.624179E01, 1.278365E02
9.626310E01, 1.133645E02
9.628435E01, 9.889686E01
9.630554E01, 8.443350E01
9.632667E01, 6.997446E01
9.634775E01, 5.551974E01
9.636876E01, 4.106934E01
9.638971E01, 2.662326E01
9.641061E01, 1.218150E01
9.643144E01, 3.577441E02
9.645222E01, 3.433109E02
9.647293E01, 3.288821E02
9.649359E01, 3.144577E02
9.651418E01, 3.000375E02
9.653472E01, 2.856217E02
9.655520E01, 2.712101E02
9.657561E01, 2.568029E02
9.659597E01, 2.424001E02
9.661627E01, 2.280015E02
9.663651E01, 2.136073E02
9.665669E01, 1.992173E02
9.667681E01, 1.848317E02
9.669686E01, 1.704505E02
9.671686E01, 1.560735E02
9.673680E01, 1.417009E02
9.675668E01, 1.273325E02
9.677650E01, 1.129685E02
9.679627E01, 9.860886E01
9.681597E01, 8.425350E01
9.683561E01, 6.990246E01
9.685519E01, 5.555574E01
9.687471E01, 4.121334E01
9.689417E01, 2.687526E01
9.691357E01, 1.254150E01
9.693292E01, 3.582121E02
9.695220E01, 3.438869E02
9.697142E01, 3.295661E02
9.699058E01, 3.152497E02
9.700969E01, 3.009375E02
9.702873E01, 2.866297E02
9.704771E01, 2.723261E02
9.706663E01, 2.580269E02
9.708550E01, 2.437321E02
9.710430E01, 2.294415E02
9.712304E01, 2.151553E02
9.714172E01, 2.008733E02
9.716035E01, 1.865957E02
9.717891E01, 1.723225E02
9.719741E01, 1.580535E02
9.721586E01, 1.437889E02
9.723424E01, 1.295285E02
9.725256E01, 1.152725E02
9.727083E01, 1.010209E02
9.728903E01, 8.677350E01
9.730717E01, 7.253046E01
9.732525E01, 5.829174E01
9.734328E01, 4.405734E01
9.736124E01, 2.982726E01
9.737914E01, 1.560150E01
9.739698E01, 1.380060E00
9.741477E01, 3.471629E02
9.743249E01, 3.329501E02
9.745015E01, 3.187417E02
9.746775E01, 3.045375E02
9.748529E01, 2.903377E02
9.750277E01, 2.761421E02
9.752019E01, 2.619509E02
9.753755E01, 2.477641E02
9.755486E01, 2.335815E02
9.757210E01, 2.194033E02
9.758928E01, 2.052293E02
9.760640E01, 1.910597E02
9.762346E01, 1.768945E02
9.764045E01, 1.627335E02
9.765739E01, 1.485769E02
9.767427E01, 1.344245E02
9.769109E01, 1.202765E02
9.770785E01, 1.061329E02
9.772455E01, 9.199350E01
9.774118E01, 7.785846E01
9.775776E01, 6.372774E01
9.777428E01, 4.960134E01
9.779073E01, 3.547926E01
9.780713E01, 2.136150E01
9.782346E01, 7.248060E00
9.783974E01, 3.531389E02
9.785595E01, 3.390341E02
9.787211E01, 3.249337E02
9.788820E01, 3.108375E02
9.790424E01, 2.967457E02
9.792021E01, 2.826581E02
9.793612E01, 2.685749E02
9.795197E01, 2.544961E02
9.796777E01, 2.404215E02
9.798350E01, 2.263513E02
9.799917E01, 2.122853E02
9.801478E01, 1.982237E02
9.803033E01, 1.841665E02
9.804582E01, 1.701135E02
9.806124E01, 1.560649E02
9.807661E01, 1.420205E02
9.809192E01, 1.279805E02
9.810717E01, 1.139449E02
9.812235E01, 9.991350E01
9.813748E01, 8.588646E01
9.815254E01, 7.186374E01
9.816755E01, 5.784534E01
9.818249E01, 4.383126E01
9.819737E01, 2.982150E01
9.821220E01, 1.581606E01
9.822696E01, 1.814940E00
9.824166E01, 3.478181E02
9.825630E01, 3.338257E02
9.827088E01, 3.198375E02
9.828540E01, 3.058537E02
9.829986E01, 2.918741E02
9.831425E01, 2.778989E02
9.832859E01, 2.639281E02
9.834287E01, 2.499615E02
9.835708E01, 2.359993E02
9.837124E01, 2.220413E02
9.838533E01, 2.080877E02
9.839937E01, 1.941385E02
9.841334E01, 1.801935E02
9.842725E01, 1.662529E02
9.844110E01, 1.523165E02
9.845489E01, 1.383845E02
9.846862E01, 1.244569E02
9.848229E01, 1.105335E02
9.849590E01, 9.661446E01
9.850945E01, 8.269974E01
9.852293E01, 6.878934E01
9.853636E01, 5.488326E01
9.854972E01, 4.098150E01
9.856303E01, 2.708406E01
9.857627E01, 1.319094E01
9.858945E01, 3.593021E02
9.860257E01, 3.454177E02
9.861563E01, 3.315375E02
9.862863E01, 3.176617E02
9.864157E01, 3.037901E02
9.865445E01, 2.899229E02
9.866726E01, 2.760601E02
9.868002E01, 2.622015E02
9.869272E01, 2.483473E02
9.870535E01, 2.344973E02
9.871792E01, 2.206517E02
9.873043E01, 2.068105E02
9.874289E01, 1.929735E02
9.875528E01, 1.791409E02
9.876760E01, 1.653125E02
9.877987E01, 1.514885E02
9.879208E01, 1.376689E02
9.880423E01, 1.238535E02
9.881631E01, 1.100425E02
9.882833E01, 9.623574E01
9.884030E01, 8.243334E01
9.885220E01, 6.863526E01
9.886404E01, 5.484150E01
9.887582E01, 4.105206E01
9.888754E01, 2.726694E01
9.889920E01, 1.348614E01
9.891079E01, 3.597097E02
9.892233E01, 3.459375E02
9.893380E01, 3.321697E02
9.894522E01, 3.184061E02
9.895657E01, 3.046469E02
9.896786E01, 2.908921E02
9.897909E01, 2.771415E02
9.899026E01, 2.633953E02
9.900137E01, 2.496533E02
9.901242E01, 2.359157E02
9.902340E01, 2.221825E02
9.903433E01, 2.084535E02
9.904519E01, 1.947289E02
9.905599E01, 1.810085E02
9.906673E01, 1.672925E02
9.907741E01, 1.535809E02
9.908803E01, 1.398735E02
9.909859E01, 1.261705E02
9.910909E01, 1.124717E02
9.911952E01, 9.877734E01
9.912989E01, 8.508726E01
9.914021E01, 7.140150E01
9.915046E01, 5.772006E01
9.916065E01, 4.404294E01
9.917078E01, 3.037014E01
9.918085E01, 1.670166E01
9.919085E01, 3.037500E00
9.920080E01, 3.493777E02
9.921068E01, 3.357221E02
9.922050E01, 3.220709E02
9.923027E01, 3.084241E02
9.923997E01, 2.947815E02
9.924961E01, 2.811433E02
9.925918E01, 2.675093E02
9.926870E01, 2.538797E02
9.927816E01, 2.402545E02
9.928755E01, 2.266335E02
9.929688E01, 2.130169E02
9.930615E01, 1.994045E02
9.931536E01, 1.857965E02
9.932451E01, 1.721929E02
9.933360E01, 1.585935E02
9.934262E01, 1.449985E02
9.935159E01, 1.314077E02
9.936049E01, 1.178213E02
9.936933E01, 1.042393E02
9.937811E01, 9.066150E01
9.938683E01, 7.708806E01
9.939549E01, 6.351894E01
9.940409E01, 4.995414E01
9.941262E01, 3.639366E01
9.942110E01, 2.283750E01
9.942951E01, 9.285660E00
9.943786E01, 3.557381E02
9.944615E01, 3.421949E02
9.945438E01, 3.286561E02
9.946254E01, 3.151215E02
9.947065E01, 3.015913E02
9.947869E01, 2.880653E02
9.948668E01, 2.745437E02
9.949460E01, 2.610265E02
9.950246E01, 2.475135E02
9.951025E01, 2.340049E02
9.951799E01, 2.205005E02
9.952567E01, 2.070005E02
9.953328E01, 1.935049E02
9.954083E01, 1.800135E02
9.954832E01, 1.665265E02
9.955575E01, 1.530437E02
9.956312E01, 1.395653E02
9.957043E01, 1.260913E02
9.957767E01, 1.126215E02
9.958486E01, 9.915606E01
9.959198E01, 8.569494E01
9.959904E01, 7.223814E01
9.960604E01, 5.878566E01
9.961297E01, 4.533750E01
9.961985E01, 3.189366E01
9.962666E01, 1.845414E01
9.963342E01, 5.018940E00
9.964011E01, 3.515881E02
9.964674E01, 3.381615E02
9.965331E01, 3.247393E02
9.965981E01, 3.113213E02
9.966626E01, 2.979077E02
9.967264E01, 2.844985E02
9.967897E01, 2.710935E02
9.968523E01, 2.576929E02
9.969143E01, 2.442965E02
9.969756E01, 2.309045E02
9.970364E01, 2.175169E02
9.970965E01, 2.041335E02
9.971561E01, 1.907545E02
9.972150E01, 1.773797E02
9.972733E01, 1.640093E02
9.973309E01, 1.506433E02
9.973880E01, 1.372815E02
9.974445E01, 1.239241E02
9.975003E01, 1.105709E02
9.975555E01, 9.722214E01
9.976101E01, 8.387766E01
9.976641E01, 7.053750E01
9.977175E01, 5.720166E01
9.977702E01, 4.387014E01
9.978224E01, 3.054294E01
9.978739E01, 1.722006E01
9.979248E01, 3.901500E00
9.979751E01, 3.505873E02
9.980248E01, 3.372773E02
9.980738E01, 3.239717E02
9.981223E01, 3.106705E02
9.981701E01, 2.973735E02
9.982173E01, 2.840809E02
9.982639E01, 2.707925E02
9.983099E01, 2.575085E02
9.983552E01, 2.442289E02
9.984000E01, 2.309535E02
9.984441E01, 2.176825E02
9.984876E01, 2.044157E02
9.985305E01, 1.911533E02
9.985728E01, 1.778953E02
9.986144E01, 1.646415E02
9.986555E01, 1.513921E02
9.986959E01, 1.381469E02
9.987357E01, 1.249061E02
9.987749E01, 1.116697E02
9.988135E01, 9.843750E01
9.988514E01, 8.520966E01
9.988888E01, 7.198614E01
9.989255E01, 5.876694E01
9.989616E01, 4.555206E01
9.989971E01, 3.234150E01
9.990320E01, 1.913526E01
9.990662E01, 5.933340E00
9.990999E01, 3.527357E02
9.991329E01, 3.395425E02
9.991653E01, 3.263535E02
9.991971E01, 3.131689E02
9.992283E01, 2.999885E02
9.992588E01, 2.868125E02
9.992888E01, 2.736409E02
9.993181E01, 2.604735E02
9.993468E01, 2.473105E02
9.993749E01, 2.341517E02
9.994024E01, 2.209973E02
9.994292E01, 2.078473E02
9.994554E01, 1.947015E02
9.994811E01, 1.815601E02
9.995061E01, 1.684229E02
9.995305E01, 1.552901E02
9.995542E01, 1.421617E02
9.995774E01, 1.290375E02
9.995999E01, 1.159177E02
9.996218E01, 1.028021E02
9.996431E01, 8.969094E01
9.996638E01, 7.658406E01
9.996839E01, 6.348150E01
9.997033E01, 5.038326E01
9.997222E01, 3.728934E01
9.997404E01, 2.419974E01
9.997580E01, 1.111446E01
9.997749E01, 3.580335E02
9.997913E01, 3.449569E02
9.998070E01, 3.318845E02
9.998222E01, 3.188165E02
9.998367E01, 3.057529E02
9.998506E01, 2.926935E02
9.998639E01, 2.796385E02
9.998765E01, 2.665877E02
9.998885E01, 2.535413E02
9.999000E01, 2.404993E02
9.999108E01, 2.274615E02
9.999210E01, 2.144281E02
9.999305E01, 2.013989E02
9.999395E01, 1.883741E02
9.999478E01, 1.753537E02
9.999555E01, 1.623375E02
9.999626E01, 1.493257E02
9.999691E01, 1.363181E02
9.999750E01, 1.233149E02
9.999802E01, 1.103161E02
9.999849E01, 9.732150E01
9.999889E01, 8.433126E01
9.999923E01, 7.134534E01
9.999951E01, 5.836374E01
9.999972E01, 4.538646E01
9.999988E01, 3.241350E01
9.999997E01, 1.944486E01
1.000000E02, 6.480540E00
1.000000E02, 3.535205E02
1.000000E02, 3.405649E02
1.000000E02, 3.276135E02
1.000000E02, 3.146665E02
1.000000E02, 3.017237E02
1.000000E02, 2.887853E02
1.000000E02, 2.758513E02
1.000000E02, 2.629215E02
1.000000E02, 2.499961E02
1.000000E02, 2.370749E02
1.000000E02, 2.241581E02
1.000000E02, 2.112457E02
1.000000E02, 1.983375E02
1.000000E02, 1.854337E02
1.000000E02, 1.725341E02
1.000000E02, 1.596389E02
1.000000E02, 1.467481E02
1.000000E02, 1.338615E02
1.000000E02, 1.209793E02
1.000000E02, 1.081013E02
1.000000E02, 9.522774E01
1.000000E02, 8.235846E01
1.000000E02, 6.949350E01
1.000000E02, 5.663286E01
1.000000E02, 4.377654E01
1.000000E02, 3.092454E01
1.000000E02, 1.807686E01
1.000000E02, 5.233500E00
1.000000E02, 3.523945E02
1.000000E02, 3.395597E02
1.000000E02, 3.267293E02
1.000000E02, 3.139033E02
1.000000E02, 3.010815E02
1.000000E02, 2.882641E02
1.000000E02, 2.754509E02
1.000000E02, 2.626421E02
1.000000E02, 2.498377E02
1.000000E02, 2.370375E02
1.000000E02, 2.242417E02
1.000000E02, 2.114501E02
1.000000E02, 1.986629E02
1.000000E02, 1.858801E02
1.000000E02, 1.731015E02
1.000000E02, 1.603273E02
1.000000E02, 1.475573E02
1.000000E02, 1.347917E02
1.000000E02, 1.220305E02
1.000000E02, 1.092735E02
1.000000E02, 9.652086E01
1.000000E02, 8.377254E01
1.000000E02, 7.102854E01
1.000000E02, 5.828886E01
1.000000E02, 4.555350E01
1.000000E02, 3.282246E01
1.000000E02, 2.009574E01
1.000000E02, 7.373340E00
1.000000E02, 3.546553E02
1.000000E02, 3.419415E02
1.000000E02, 3.292321E02
1.000000E02, 3.165269E02
1.000000E02, 3.038261E02
1.000000E02, 2.911297E02
1.000000E02, 2.784375E02
1.000000E02, 2.657497E02
1.000000E02, 2.530661E02
1.000000E02, 2.403869E02
1.000000E02, 2.277121E02
1.000000E02, 2.150415E02
1.000000E02, 2.023753E02
1.000000E02, 1.897133E02
1.000000E02, 1.770557E02
1.000000E02, 1.644025E02
1.000000E02, 1.517535E02
1.000000E02, 1.391089E02
1.000000E02, 1.264685E02
1.000000E02, 1.138325E02
1.000000E02, 1.012009E02
1.000000E02, 8.857350E01
1.000000E02, 7.595046E01
1.000000E02, 6.333174E01
1.000000E02, 5.071734E01
1.000000E02, 3.810726E01
1.000000E02, 2.550150E01
1.000000E02, 1.290006E01
1.000000E02, 3.029400E-01
1.000000E02, 3.477101E02
1.000000E02, 3.351217E02
1.000000E02, 3.225375E02
1.000000E02, 3.099577E02
1.000000E02, 2.973821E02
1.000000E02, 2.848109E02
1.000000E02, 2.722441E02
1.000000E02, 2.596815E02
1.000000E02, 2.471233E02
1.000000E02, 2.345693E02
1.000000E02, 2.220197E02
1.000000E02, 2.094745E02
1.000000E02, 1.969335E02
1.000000E02, 1.843969E02
1.000000E02, 1.718645E02
1.000000E02, 1.593365E02
1.000000E02, 1.468129E02
1.000000E02, 1.342935E02
1.000000E02, 1.217785E02
1.000000E02, 1.092677E02
1.000000E02, 9.676134E01
1.000000E02, 8.425926E01
1.000000E02, 7.176150E01
1.000000E02, 5.926806E01
1.000000E02, 4.677894E01
1.000000E02, 3.429414E01
1.000000E02, 2.181366E01
1.000000E02, 9.337500E00
1.000000E02, 3.568657E02
1.000000E02, 3.443981E02
1.000000E02, 3.319349E02
1.000000E02, 3.194761E02
1.000000E02, 3.070215E02
1.000000E02, 2.945713E02
1.000000E02, 2.821253E02
1.000000E02, 2.696837E02
1.000000E02, 2.572465E02
1.000000E02, 2.448135E02
1.000000E02, 2.323849E02
1.000000E02, 2.199605E02
1.000000E02, 2.075405E02
1.000000E02, 1.951249E02
1.000000E02, 1.827135E02
1.000000E02, 1.703065E02
1.000000E02, 1.579037E02
1.000000E02, 1.455053E02
1.000000E02, 1.331113E02
1.000000E02, 1.207215E02
1.000000E02, 1.083361E02
1.000000E02, 9.595494E01
1.000000E02, 8.357814E01
1.000000E02, 7.120566E01
1.000000E02, 5.883750E01
1.000000E02, 4.647366E01
1.000000E02, 3.411414E01
1.000000E02, 2.175894E01
1.000000E02, 9.408060E00
1.000000E02, 3.570615E02
1.000000E02, 3.447193E02
1.000000E02, 3.323813E02
1.000000E02, 3.200477E02
1.000000E02, 3.077185E02
1.000000E02, 2.953935E02
1.000000E02, 2.830729E02
1.000000E02, 2.707565E02
1.000000E02, 2.584445E02
1.000000E02, 2.461369E02
1.000000E02, 2.338335E02
1.000000E02, 2.215345E02
1.000000E02, 2.092397E02
1.000000E02, 1.969493E02
1.000000E02, 1.846633E02
1.000000E02, 1.723815E02
1.000000E02, 1.601041E02
1.000000E02, 1.478309E02
1.000000E02, 1.355621E02
1.000000E02, 1.232977E02
1.000000E02, 1.110375E02
1.000000E02, 9.878166E01
1.000000E02, 8.653014E01
1.000000E02, 7.428294E01
1.000000E02, 6.204006E01
1.000000E02, 4.980150E01
1.000000E02, 3.756726E01
1.000000E02, 2.533734E01
1.000000E02, 1.311174E01
1.000000E02, 8.904600E-01
1.000000E02, 3.486735E02
1.000000E02, 3.364609E02
1.000000E02, 3.242525E02
1.000000E02, 3.120485E02
1.000000E02, 2.998489E02
1.000000E02, 2.876535E02
1.000000E02, 2.754625E02
1.000000E02, 2.632757E02
1.000000E02, 2.510933E02
1.000000E02, 2.389153E02
1.000000E02, 2.267415E02
1.000000E02, 2.145721E02
1.000000E02, 2.024069E02
1.000000E02, 1.902461E02
1.000000E02, 1.780897E02
1.000000E02, 1.659375E02
1.000000E02, 1.537897E02
1.000000E02, 1.416461E02
1.000000E02, 1.295069E02
1.000000E02, 1.173721E02
1.000000E02, 1.052415E02
1.000000E02, 9.311526E01
1.000000E02, 8.099334E01
1.000000E02, 6.887574E01
1.000000E02, 5.676246E01
1.000000E02, 4.465350E01
1.000000E02, 3.254886E01
1.000000E02, 2.044854E01
1.000000E02, 8.352540E00
1.000000E02, 3.562609E02
1.000000E02, 3.441735E02
1.000000E02, 3.320905E02
1.000000E02, 3.200117E02
1.000000E02, 3.079373E02
1.000000E02, 2.958673E02
1.000000E02, 2.838015E02
1.000000E02, 2.717401E02
1.000000E02, 2.596829E02
1.000000E02, 2.476301E02
1.000000E02, 2.355817E02
1.000000E02, 2.235375E02
1.000000E02, 2.114977E02
1.000000E02, 1.994621E02
1.000000E02, 1.874309E02
1.000000E02, 1.754041E02
1.000000E02, 1.633815E02
1.000000E02, 1.513633E02
1.000000E02, 1.393493E02
1.000000E02, 1.273397E02
1.000000E02, 1.153345E02
1.000000E02, 1.033335E02
1.000000E02, 9.133686E01
1.000000E02, 7.934454E01
1.000000E02, 6.735654E01
1.000000E02, 5.537286E01
1.000000E02, 4.339350E01
1.000000E02, 3.141846E01
1.000000E02, 1.944774E01
1.000000E02, 7.481340E00
1.000000E02, 3.555193E02
1.000000E02, 3.435615E02
1.000000E02, 3.316081E02
1.000000E02, 3.196589E02
1.000000E02, 3.077141E02
1.000000E02, 2.957737E02
1.000000E02, 2.838375E02
1.000000E02, 2.719057E02
1.000000E02, 2.599781E02
1.000000E02, 2.480549E02
1.000000E02, 2.361361E02
1.000000E02, 2.242215E02
1.000000E02, 2.123113E02
1.000000E02, 2.004053E02
1.000000E02, 1.885037E02
1.000000E02, 1.766065E02
1.000000E02, 1.647135E02
1.000000E02, 1.528249E02
1.000000E02, 1.409405E02
1.000000E02, 1.290605E02
1.000000E02, 1.171849E02
1.000000E02, 1.053135E02
1.000000E02, 9.344646E01
1.000000E02, 8.158374E01
1.000000E02, 6.972534E01
1.000000E02, 5.787126E01
1.000000E02, 4.602150E01
1.000000E02, 3.417606E01
1.000000E02, 2.233494E01
1.000000E02, 1.049814E01
1.000000E02, 3.586657E02
1.000000E02, 3.468375E02
1.000000E02, 3.350137E02
1.000000E02, 3.231941E02
1.000000E02, 3.113789E02
1.000000E02, 2.995681E02
1.000000E02, 2.877615E02
1.000000E02, 2.759593E02
1.000000E02, 2.641613E02
1.000000E02, 2.523677E02
1.000000E02, 2.405785E02
1.000000E02, 2.287935E02
1.000000E02, 2.170129E02
1.000000E02, 2.052365E02
1.000000E02, 1.934645E02
1.000000E02, 1.816969E02
1.000000E02, 1.699335E02
1.000000E02, 1.581745E02
1.000000E02, 1.464197E02
1.000000E02, 1.346693E02
1.000000E02, 1.229233E02
1.000000E02, 1.111815E02
1.000000E02, 9.944406E01
1.000000E02, 8.771094E01
1.000000E02, 7.598214E01
1.000000E02, 6.425766E01
1.000000E02, 5.253750E01
1.000000E02, 4.082166E01
1.000000E02, 2.911014E01
1.000000E02, 1.740294E01
1.000000E02, 5.700060E00
1.000000E02, 3.540015E02
1.000000E02, 3.423073E02
1.000000E02, 3.306173E02
1.000000E02, 3.189317E02
1.000000E02, 3.072505E02
1.000000E02, 2.955735E02
1.000000E02, 2.839009E02
1.000000E02, 2.722325E02
1.000000E02, 2.605685E02
1.000000E02, 2.489089E02
1.000000E02, 2.372535E02
1.000000E02, 2.256025E02
1.000000E02, 2.139557E02
1.000000E02, 2.023133E02
1.000000E02, 1.906753E02
1.000000E02, 1.790415E02
1.000000E02, 1.674121E02
1.000000E02, 1.557869E02
1.000000E02, 1.441661E02
1.000000E02, 1.325497E02
1.000000E02, 1.209375E02
1.000000E02, 1.093297E02
1.000000E02, 9.772614E01
1.000000E02, 8.612694E01
1.000000E02, 7.453206E01
1.000000E02, 6.294150E01
1.000000E02, 5.135526E01
1.000000E02, 3.977334E01
1.000000E02, 2.819574E01
1.000000E02, 1.662246E01
1.000000E02, 5.053500E00
1.000000E02, 3.534889E02
1.000000E02, 3.419285E02
1.000000E02, 3.303725E02
1.000000E02, 3.188209E02
1.000000E02, 3.072735E02
1.000000E02, 2.957305E02
1.000000E02, 2.841917E02
1.000000E02, 2.726573E02
1.000000E02, 2.611273E02
1.000000E02, 2.496015E02
1.000000E02, 2.380801E02
1.000000E02, 2.265629E02
1.000000E02, 2.150501E02
1.000000E02, 2.035417E02
1.000000E02, 1.920375E02
1.000000E02, 1.805377E02
1.000000E02, 1.690421E02
1.000000E02, 1.575509E02
1.000000E02, 1.460641E02
1.000000E02, 1.345815E02
1.000000E02, 1.231033E02
1.000000E02, 1.116293E02
1.000000E02, 1.001597E02
1.000000E02, 8.869446E01
1.000000E02, 7.723350E01
1.000000E02, 6.577686E01
1.000000E02, 5.432454E01
1.000000E02, 4.287654E01
1.000000E02, 3.143286E01
1.000000E02, 1.999350E01
1.000000E02, 8.558460E00
1.000000E02, 3.571277E02
1.000000E02, 3.457013E02
1.000000E02, 3.342793E02
1.000000E02, 3.228615E02
1.000000E02, 3.114481E02
1.000000E02, 3.000389E02
1.000000E02, 2.886341E02
1.000000E02, 2.772337E02
1.000000E02, 2.658375E02
1.000000E02, 2.544457E02
1.000000E02, 2.430581E02
1.000000E02, 2.316749E02
1.000000E02, 2.202961E02
1.000000E02, 2.089215E02
1.000000E02, 1.975513E02
1.000000E02, 1.861853E02
1.000000E02, 1.748237E02
1.000000E02, 1.634665E02
1.000000E02, 1.521135E02
1.000000E02, 1.407649E02
1.000000E02, 1.294205E02
1.000000E02, 1.180805E02
1.000000E02, 1.067449E02
1.000000E02, 9.541350E01
1.000000E02, 8.408646E01
1.000000E02, 7.276374E01
1.000000E02, 6.144534E01
1.000000E02, 5.013126E01
1.000000E02, 3.882150E01
1.000000E02, 2.751606E01
1.000000E02, 1.621494E01
1.000000E02, 4.918140E00
1.000000E02, 3.536257E02
1.000000E02, 3.423375E02
1.000000E02, 3.310537E02
1.000000E02, 3.197741E02
1.000000E02, 3.084989E02
1.000000E02, 2.972281E02
1.000000E02, 2.859615E02
1.000000E02, 2.746993E02
1.000000E02, 2.634413E02
1.000000E02, 2.521877E02
1.000000E02, 2.409385E02
1.000000E02, 2.296935E02
1.000000E02, 2.184529E02
1.000000E02, 2.072165E02
1.000000E02, 1.959845E02
1.000000E02, 1.847569E02
1.000000E02, 1.735335E02
1.000000E02, 1.623145E02
1.000000E02, 1.510997E02
1.000000E02, 1.398893E02
1.000000E02, 1.286833E02
1.000000E02, 1.174815E02
1.000000E02, 1.062841E02
1.000000E02, 9.509094E01
1.000000E02, 8.390214E01
1.000000E02, 7.271766E01
1.000000E02, 6.153750E01
1.000000E02, 5.036166E01
1.000000E02, 3.919014E01
1.000000E02, 2.802294E01
1.000000E02, 1.686006E01
1.000000E02, 5.701500E00
1.000000E02, 3.545473E02
1.000000E02, 3.433973E02
1.000000E02, 3.322517E02
1.000000E02, 3.211105E02
1.000000E02, 3.099735E02
1.000000E02, 2.988409E02
1.000000E02, 2.877125E02
1.000000E02, 2.765885E02
1.000000E02, 2.654689E02
1.000000E02, 2.543535E02
1.000000E02, 2.432425E02
1.000000E02, 2.321357E02
1.000000E02, 2.210333E02
1.000000E02, 2.099353E02
1.000000E02, 1.988415E02
1.000000E02, 1.877521E02
1.000000E02, 1.766669E02
1.000000E02, 1.655861E02
1.000000E02, 1.545097E02
1.000000E02, 1.434375E02
1.000000E02, 1.323697E02
1.000000E02, 1.213061E02
1.000000E02, 1.102469E02
1.000000E02, 9.919206E01
1.000000E02, 8.814150E01
1.000000E02, 7.709526E01
1.000000E02, 6.605334E01
1.000000E02, 5.501574E01
1.000000E02, 4.398246E01
1.000000E02, 3.295350E01
1.000000E02, 2.192886E01
1.000000E02, 1.090854E01
1.000000E02, 3.598925E02
1.000000E02, 3.488809E02
1.000000E02, 3.378735E02
1.000000E02, 3.268705E02
1.000000E02, 3.158717E02
1.000000E02, 3.048773E02
1.000000E02, 2.938873E02
1.000000E02, 2.829015E02
1.000000E02, 2.719201E02
1.000000E02, 2.609429E02
1.000000E02, 2.499701E02
1.000000E02, 2.390017E02
1.000000E02, 2.280375E02
1.000000E02, 2.170777E02
1.000000E02, 2.061221E02
1.000000E02, 1.951709E02
1.000000E02, 1.842241E02
1.000000E02, 1.732815E02
1.000000E02, 1.623433E02
1.000000E02, 1.514093E02
1.000000E02, 1.404797E02
1.000000E02, 1.295545E02
1.000000E02, 1.186335E02
1.000000E02, 1.077169E02
1.000000E02, 9.680454E01
1.000000E02, 8.589654E01
1.000000E02, 7.499286E01
1.000000E02, 6.409350E01
1.000000E02, 5.319846E01
1.000000E02, 4.230774E01
1.000000E02, 3.142134E01
1.000000E02, 2.053926E01
1.000000E02, 9.661500E00
1.000000E02, 3.587881E02
1.000000E02, 3.479189E02
1.000000E02, 3.370541E02
1.000000E02, 3.261937E02
1.000000E02, 3.153375E02
1.000000E02, 3.044857E02
1.000000E02, 2.936381E02
1.000000E02, 2.827949E02
1.000000E02, 2.719561E02
1.000000E02, 2.611215E02
1.000000E02, 2.502913E02
1.000000E02, 2.394653E02
1.000000E02, 2.286437E02
1.000000E02, 2.178265E02
1.000000E02, 2.070135E02
1.000000E02, 1.962049E02
1.000000E02, 1.854005E02
1.000000E02, 1.746005E02
1.000000E02, 1.638049E02
1.000000E02, 1.530135E02
1.000000E02, 1.422265E02
1.000000E02, 1.314437E02
1.000000E02, 1.206653E02
1.000000E02, 1.098913E02
1.000000E02, 9.912150E01
1.000000E02, 8.835606E01
1.000000E02, 7.759494E01
1.000000E02, 6.683814E01
1.000000E02, 5.608566E01
1.000000E02, 4.533750E01
1.000000E02, 3.459366E01
1.000000E02, 2.385414E01
1.000000E02, 1.311894E01
1.000000E02, 2.388060E00
1.000000E02, 3.516615E02
1.000000E02, 3.409393E02
1.000000E02, 3.302213E02
1.000000E02, 3.195077E02
1.000000E02, 3.087985E02
1.000000E02, 2.980935E02
1.000000E02, 2.873929E02
1.000000E02, 2.766965E02
1.000000E02, 2.660045E02
1.000000E02, 2.553169E02
1.000000E02, 2.446335E02
1.000000E02, 2.339545E02
1.000000E02, 2.232797E02
1.000000E02, 2.126093E02
1.000000E02, 2.019433E02
1.000000E02, 1.912815E02
1.000000E02, 1.806241E02
1.000000E02, 1.699709E02
1.000000E02, 1.593221E02
1.000000E02, 1.486777E02
1.000000E02, 1.380375E02
1.000000E02, 1.274017E02
1.000000E02, 1.167701E02
1.000000E02, 1.061429E02
1.000000E02, 9.552006E01
1.000000E02, 8.490150E01
1.000000E02, 7.428726E01
1.000000E02, 6.367734E01
1.000000E02, 5.307174E01
1.000000E02, 4.247046E01
1.000000E02, 3.187350E01
1.000000E02, 2.128086E01
1.000000E02, 1.069254E01
1.000000E02, 1.085400E-01
1.000000E02, 3.495289E02
1.000000E02, 3.389535E02
1.000000E02, 3.283825E02
1.000000E02, 3.178157E02
1.000000E02, 3.072533E02
1.000000E02, 2.966953E02
1.000000E02, 2.861415E02
1.000000E02, 2.755921E02
1.000000E02, 2.650469E02
1.000000E02, 2.545061E02
1.000000E02, 2.439697E02
1.000000E02, 2.334375E02
1.000000E02, 2.229097E02
1.000000E02, 2.123861E02
1.000000E02, 2.018669E02
1.000000E02, 1.913521E02
1.000000E02, 1.808415E02
1.000000E02, 1.703353E02
1.000000E02, 1.598333E02
1.000000E02, 1.493357E02
1.000000E02, 1.388425E02
1.000000E02, 1.283535E02
1.000000E02, 1.178689E02
1.000000E02, 1.073885E02
1.000000E02, 9.691254E01
1.000000E02, 8.644086E01
1.000000E02, 7.597350E01
1.000000E02, 6.551046E01
1.000000E02, 5.505174E01
1.000000E02, 4.459734E01
1.000000E02, 3.414726E01
1.000000E02, 2.370150E01
1.000000E02, 1.326006E01
1.000000E02, 2.822940E00
1.000000E02, 3.523901E02
1.000000E02, 3.419617E02
1.000000E02, 3.315375E02
1.000000E02, 3.211177E02
1.000000E02, 3.107021E02
1.000000E02, 3.002909E02
1.000000E02, 2.898841E02
1.000000E02, 2.794815E02
1.000000E02, 2.690833E02
1.000000E02, 2.586893E02
1.000000E02, 2.482997E02
1.000000E02, 2.379145E02
1.000000E02, 2.275335E02
1.000000E02, 2.171569E02
1.000000E02, 2.067845E02
1.000000E02, 1.964165E02
1.000000E02, 1.860529E02
1.000000E02, 1.756935E02
1.000000E02, 1.653385E02
1.000000E02, 1.549877E02
1.000000E02, 1.446413E02
1.000000E02, 1.342993E02
1.000000E02, 1.239615E02
1.000000E02, 1.136281E02
1.000000E02, 1.032989E02
1.000000E02, 9.297414E01
1.000000E02, 8.265366E01
1.000000E02, 7.233750E01
1.000000E02, 6.202566E01
1.000000E02, 5.171814E01
1.000000E02, 4.141494E01
1.000000E02, 3.111606E01
1.000000E02, 2.082150E01
1.000000E02, 1.053126E01
1.000000E02, 2.453400E-01
1.000000E02, 3.499637E02
1.000000E02, 3.396865E02
1.000000E02, 3.294135E02
1.000000E02, 3.191449E02
1.000000E02, 3.088805E02
1.000000E02, 2.986205E02
1.000000E02, 2.883649E02
1.000000E02, 2.781135E02
1.000000E02, 2.678665E02
1.000000E02, 2.576237E02
1.000000E02, 2.473853E02
1.000000E02, 2.371513E02
1.000000E02, 2.269215E02
1.000000E02, 2.166961E02
1.000000E02, 2.064749E02
1.000000E02, 1.962581E02
1.000000E02, 1.860457E02
1.000000E02, 1.758375E02
1.000000E02, 1.656337E02
1.000000E02, 1.554341E02
1.000000E02, 1.452389E02
1.000000E02, 1.350481E02
1.000000E02, 1.248615E02
1.000000E02, 1.146793E02
1.000000E02, 1.045013E02
1.000000E02, 9.432774E01
1.000000E02, 8.415846E01
1.000000E02, 7.399350E01
1.000000E02, 6.383286E01
1.000000E02, 5.367654E01
1.000000E02, 4.352454E01
1.000000E02, 3.337686E01
1.000000E02, 2.323350E01
1.000000E02, 1.309446E01
1.000000E02, 2.959740E00
1.000000E02, 3.528293E02
1.000000E02, 3.427033E02
1.000000E02, 3.325815E02
1.000000E02, 3.224641E02
1.000000E02, 3.123509E02
1.000000E02, 3.022421E02
1.000000E02, 2.921377E02
1.000000E02, 2.820375E02
1.000000E02, 2.719417E02
1.000000E02, 2.618501E02
1.000000E02, 2.517629E02
1.000000E02, 2.416801E02
1.000000E02, 2.316015E02
1.000000E02, 2.215273E02
1.000000E02, 2.114573E02
1.000000E02, 2.013917E02
1.000000E02, 1.913305E02
1.000000E02, 1.812735E02
1.000000E02, 1.712209E02
1.000000E02, 1.611725E02
1.000000E02, 1.511285E02
1.000000E02, 1.410889E02
1.000000E02, 1.310535E02
1.000000E02, 1.210225E02
1.000000E02, 1.109957E02
1.000000E02, 1.009733E02
1.000000E02, 9.095526E01
1.000000E02, 8.094150E01
1.000000E02, 7.093206E01
1.000000E02, 6.092694E01
1.000000E02, 5.092614E01
1.000000E02, 4.092966E01
1.000000E02, 3.093750E01
1.000000E02, 2.094966E01
1.000000E02, 1.096614E01
1.000000E02, 9.869400E-01
1.000000E02, 3.510121E02
1.000000E02, 3.410415E02
1.000000E02, 3.310753E02
1.000000E02, 3.211133E02
1.000000E02, 3.111557E02
1.000000E02, 3.012025E02
1.000000E02, 2.912535E02
1.000000E02, 2.813089E02
1.000000E02, 2.713685E02
1.000000E02, 2.614325E02
1.000000E02, 2.515009E02
1.000000E02, 2.415735E02
1.000000E02, 2.316505E02
1.000000E02, 2.217317E02
1.000000E02, 2.118173E02
1.000000E02, 2.019073E02
1.000000E02, 1.920015E02
1.000000E02, 1.821001E02
1.000000E02, 1.722029E02
1.000000E02, 1.623101E02
1.000000E02, 1.524217E02
1.000000E02, 1.425375E02
1.000000E02, 1.326577E02
1.000000E02, 1.227821E02
1.000000E02, 1.129109E02
1.000000E02, 1.030441E02
1.000000E02, 9.318150E01
1.000000E02, 8.332326E01
1.000000E02, 7.346934E01
1.000000E02, 6.361974E01
1.000000E02, 5.377446E01
1.000000E02, 4.393350E01
1.000000E02, 3.409686E01
1.000000E02, 2.426454E01
1.000000E02, 1.443654E01
1.000000E02, 4.612860E00
1.000000E02, 3.547935E02
1.000000E02, 3.449785E02
1.000000E02, 3.351677E02
1.000000E02, 3.253613E02
1.000000E02, 3.155593E02
1.000000E02, 3.057615E02
1.000000E02, 2.959681E02
1.000000E02, 2.861789E02
1.000000E02, 2.763941E02
1.000000E02, 2.666137E02
1.000000E02, 2.568375E02
1.000000E02, 2.470657E02
1.000000E02, 2.372981E02
1.000000E02, 2.275349E02
1.000000E02, 2.177761E02
1.000000E02, 2.080215E02
1.000000E02, 1.982713E02
1.000000E02, 1.885253E02
1.000000E02, 1.787837E02
1.000000E02, 1.690465E02
1.000000E02, 1.593135E02
1.000000E02, 1.495849E02
1.000000E02, 1.398605E02
1.000000E02, 1.301405E02
1.000000E02, 1.204249E02
1.000000E02, 1.107135E02
1.000000E02, 1.010065E02
1.000000E02, 9.130374E01
1.000000E02, 8.160534E01
1.000000E02, 7.191126E01
1.000000E02, 6.222150E01
1.000000E02, 5.253606E01
1.000000E02, 4.285494E01
1.000000E02, 3.317814E01
1.000000E02, 2.350566E01
1.000000E02, 1.383750E01
1.000000E02, 4.173660E00
1.000000E02, 3.545141E02
1.000000E02, 3.448589E02
1.000000E02, 3.352081E02
1.000000E02, 3.255615E02
1.000000E02, 3.159193E02
1.000000E02, 3.062813E02
1.000000E02, 2.966477E02
1.000000E02, 2.870185E02
1.000000E02, 2.773935E02
1.000000E02, 2.677729E02
1.000000E02, 2.581565E02
1.000000E02, 2.485445E02
1.000000E02, 2.389369E02
1.000000E02, 2.293335E02
1.000000E02, 2.197345E02
1.000000E02, 2.101397E02
1.000000E02, 2.005493E02
1.000000E02, 1.909633E02
1.000000E02, 1.813815E02
1.000000E02, 1.718041E02
1.000000E02, 1.622309E02
1.000000E02, 1.526621E02
1.000000E02, 1.430977E02
1.000000E02, 1.335375E02
1.000000E02, 1.239817E02
1.000000E02, 1.144301E02
1.000000E02, 1.048829E02
1.000000E02, 9.534006E01
1.000000E02, 8.580150E01
1.000000E02, 7.626726E01
1.000000E02, 6.673734E01
1.000000E02, 5.721174E01
1.000000E02, 4.769046E01
1.000000E02, 3.817350E01
1.000000E02, 2.866086E01
1.000000E02, 1.915254E01
1.000000E02, 9.648540E00
1.000000E02, 1.488600E-01
1.000000E02, 3.506535E02
1.000000E02, 3.411625E02
1.000000E02, 3.316757E02
1.000000E02, 3.221933E02
1.000000E02, 3.127153E02
1.000000E02, 3.032415E02
1.000000E02, 2.937721E02
1.000000E02, 2.843069E02
1.000000E02, 2.748461E02
1.000000E02, 2.653897E02
1.000000E02, 2.559375E02
1.000000E02, 2.464897E02
1.000000E02, 2.370461E02
1.000000E02, 2.276069E02
1.000000E02, 2.181721E02
1.000000E02, 2.087415E02
1.000000E02, 1.993153E02
1.000000E02, 1.898933E02
1.000000E02, 1.804757E02
1.000000E02, 1.710625E02
1.000000E02, 1.616535E02
1.000000E02, 1.522489E02
1.000000E02, 1.428485E02
1.000000E02, 1.334525E02
1.000000E02, 1.240609E02
1.000000E02, 1.146735E02
1.000000E02, 1.052905E02
1.000000E02, 9.591174E01
1.000000E02, 8.653734E01
1.000000E02, 7.716726E01
1.000000E02, 6.780150E01
1.000000E02, 5.844006E01
1.000000E02, 4.908294E01
1.000000E02, 3.973014E01
1.000000E02, 3.038166E01
1.000000E02, 2.103750E01
1.000000E02, 1.169766E01
1.000000E02, 2.362140E00
1.000000E02, 3.530309E02
1.000000E02, 3.437041E02
1.000000E02, 3.343815E02
1.000000E02, 3.250633E02
1.000000E02, 3.157493E02
1.000000E02, 3.064397E02
1.000000E02, 2.971345E02
1.000000E02, 2.878335E02
1.000000E02, 2.785369E02
1.000000E02, 2.692445E02
1.000000E02, 2.599565E02
1.000000E02, 2.506729E02
1.000000E02, 2.413935E02
1.000000E02, 2.321185E02
1.000000E02, 2.228477E02
1.000000E02, 2.135813E02
1.000000E02, 2.043193E02
1.000000E02, 1.950615E02
1.000000E02, 1.858081E02
1.000000E02, 1.765589E02
1.000000E02, 1.673141E02
1.000000E02, 1.580737E02
1.000000E02, 1.488375E02
1.000000E02, 1.396057E02
1.000000E02, 1.303781E02
1.000000E02, 1.211549E02
1.000000E02, 1.119361E02
1.000000E02, 1.027215E02
1.000000E02, 9.351126E01
1.000000E02, 8.430534E01
1.000000E02, 7.510374E01
1.000000E02, 6.590646E01
1.000000E02, 5.671350E01
1.000000E02, 4.752486E01
1.000000E02, 3.834054E01
1.000000E02, 2.916054E01
1.000000E02, 1.998486E01
1.000000E02, 1.081350E01
1.000000E02, 1.646460E00
1.000000E02, 3.524837E02
1.000000E02, 3.433253E02
1.000000E02, 3.341713E02
1.000000E02, 3.250215E02
1.000000E02, 3.158761E02
1.000000E02, 3.067349E02
1.000000E02, 2.975981E02
1.000000E02, 2.884657E02
1.000000E02, 2.793375E02
1.000000E02, 2.702137E02
1.000000E02, 2.610941E02
1.000000E02, 2.519789E02
1.000000E02, 2.428681E02
1.000000E02, 2.337615E02
1.000000E02, 2.246593E02
1.000000E02, 2.155613E02
1.000000E02, 2.064677E02
1.000000E02, 1.973785E02
1.000000E02, 1.882935E02
1.000000E02, 1.792129E02
1.000000E02, 1.701365E02
1.000000E02, 1.610645E02
1.000000E02, 1.519969E02
1.000000E02, 1.429335E02
1.000000E02, 1.338745E02
1.000000E02, 1.248197E02
1.000000E02, 1.157693E02
1.000000E02, 1.067233E02
1.000000E02, 9.768150E01
1.000000E02, 8.864406E01
1.000000E02, 7.961094E01
1.000000E02, 7.058214E01
1.000000E02, 6.155766E01
1.000000E02, 5.253750E01
1.000000E02, 4.352166E01
1.000000E02, 3.451014E01
1.000000E02, 2.550294E01
1.000000E02, 1.650006E01
1.000000E02, 7.501500E00
1.000000E02, 3.585073E02
1.000000E02, 3.495173E02
1.000000E02, 3.405317E02
1.000000E02, 3.315505E02
1.000000E02, 3.225735E02
1.000000E02, 3.136009E02
1.000000E02, 3.046325E02
1.000000E02, 2.956685E02
1.000000E02, 2.867089E02
1.000000E02, 2.777535E02
1.000000E02, 2.688025E02
1.000000E02, 2.598557E02
1.000000E02, 2.509133E02
1.000000E02, 2.419753E02
1.000000E02, 2.330415E02
1.000000E02, 2.241121E02
1.000000E02, 2.151869E02
1.000000E02, 2.062661E02
1.000000E02, 1.973497E02
1.000000E02, 1.884375E02
1.000000E02, 1.795297E02
1.000000E02, 1.706261E02
1.000000E02, 1.617269E02
1.000000E02, 1.528321E02
1.000000E02, 1.439415E02
1.000000E02, 1.350553E02
1.000000E02, 1.261733E02
1.000000E02, 1.172957E02
1.000000E02, 1.084225E02
1.000000E02, 9.955350E01
1.000000E02, 9.068886E01
1.000000E02, 8.182854E01
1.000000E02, 7.297254E01
1.000000E02, 6.412086E01
1.000000E02, 5.527350E01
1.000000E02, 4.643046E01
1.000000E02, 3.759174E01
1.000000E02, 2.875734E01
1.000000E02, 1.992726E01
1.000000E02, 1.110150E01
1.000000E02, 2.280060E00
1.000000E02, 3.534629E02
1.000000E02, 3.446501E02
1.000000E02, 3.358417E02
1.000000E02, 3.270375E02
1.000000E02, 3.182377E02
1.000000E02, 3.094421E02
1.000000E02, 3.006509E02
1.000000E02, 2.918641E02
1.000000E02, 2.830815E02
1.000000E02, 2.743033E02
1.000000E02, 2.655293E02
1.000000E02, 2.567597E02
1.000000E02, 2.479945E02
1.000000E02, 2.392335E02
1.000000E02, 2.304769E02
1.000000E02, 2.217245E02
1.000000E02, 2.129765E02
1.000000E02, 2.042329E02
1.000000E02, 1.954935E02
1.000000E02, 1.867585E02
1.000000E02, 1.780277E02
1.000000E02, 1.693013E02
1.000000E02, 1.605793E02
1.000000E02, 1.518615E02
1.000000E02, 1.431481E02
1.000000E02, 1.344389E02
1.000000E02, 1.257341E02
1.000000E02, 1.170337E02
1.000000E02, 1.083375E02
1.000000E02, 9.964566E01
1.000000E02, 9.095814E01
1.000000E02, 8.227494E01
1.000000E02, 7.359606E01
1.000000E02, 6.492150E01
1.000000E02, 5.625126E01
1.000000E02, 4.758534E01
1.000000E02, 3.892374E01
1.000000E02, 3.026646E01
1.000000E02, 2.161350E01
1.000000E02, 1.296486E01
1.000000E02, 4.320540E00
1.000000E02, 3.556805E02
1.000000E02, 3.470449E02
1.000000E02, 3.384135E02
1.000000E02, 3.297865E02
1.000000E02, 3.211637E02
1.000000E02, 3.125453E02
1.000000E02, 3.039313E02
1.000000E02, 2.953215E02
1.000000E02, 2.867161E02
1.000000E02, 2.781149E02
1.000000E02, 2.695181E02
1.000000E02, 2.609257E02
1.000000E02, 2.523375E02
1.000000E02, 2.437537E02
1.000000E02, 2.351741E02
1.000000E02, 2.265989E02
1.000000E02, 2.180281E02
1.000000E02, 2.094615E02
1.000000E02, 2.008993E02
1.000000E02, 1.923413E02
1.000000E02, 1.837877E02
1.000000E02, 1.752385E02
1.000000E02, 1.666935E02
1.000000E02, 1.581529E02
1.000000E02, 1.496165E02
1.000000E02, 1.410845E02
1.000000E02, 1.325569E02
1.000000E02, 1.240335E02
1.000000E02, 1.155145E02
1.000000E02, 1.069997E02
1.000000E02, 9.848934E01
1.000000E02, 8.998326E01
1.000000E02, 8.148150E01
1.000000E02, 7.298406E01
1.000000E02, 6.449094E01
1.000000E02, 5.600214E01
1.000000E02, 4.751766E01
1.000000E02, 3.903750E01
1.000000E02, 3.056166E01
1.000000E02, 2.209014E01
1.000000E02, 1.362294E01
1.000000E02, 5.160060E00
1.000000E02, 3.567015E02
1.000000E02, 3.482473E02
1.000000E02, 3.397973E02
1.000000E02, 3.313517E02
1.000000E02, 3.229105E02
1.000000E02, 3.144735E02
1.000000E02, 3.060409E02
1.000000E02, 2.976125E02
1.000000E02, 2.891885E02
1.000000E02, 2.807689E02
1.000000E02, 2.723535E02
1.000000E02, 2.639425E02
1.000000E02, 2.555357E02
1.000000E02, 2.471333E02
1.000000E02, 2.387353E02
1.000000E02, 2.303415E02
1.000000E02, 2.219521E02
1.000000E02, 2.135669E02
1.000000E02, 2.051861E02
1.000000E02, 1.968097E02
1.000000E02, 1.884375E02
1.000000E02, 1.800697E02
1.000000E02, 1.717061E02
1.000000E02, 1.633469E02
1.000000E02, 1.549921E02
1.000000E02, 1.466415E02
1.000000E02, 1.382953E02
1.000000E02, 1.299533E02
1.000000E02, 1.216157E02
1.000000E02, 1.132825E02
1.000000E02, 1.049535E02
1.000000E02, 9.662886E01
1.000000E02, 8.830854E01
1.000000E02, 7.999254E01
1.000000E02, 7.168086E01
1.000000E02, 6.337350E01
1.000000E02, 5.507046E01
1.000000E02, 4.677174E01
1.000000E02, 3.847734E01
1.000000E02, 3.018726E01
1.000000E02, 2.190150E01
1.000000E02, 1.362006E01
1.000000E02, 5.342940E00
1.000000E02, 3.570701E02
1.000000E02, 3.488017E02
1.000000E02, 3.405375E02
1.000000E02, 3.322777E02
1.000000E02, 3.240221E02
1.000000E02, 3.157709E02
1.000000E02, 3.075241E02
1.000000E02, 2.992815E02
1.000000E02, 2.910433E02
1.000000E02, 2.828093E02
1.000000E02, 2.745797E02
1.000000E02, 2.663545E02
1.000000E02, 2.581335E02
1.000000E02, 2.499169E02
1.000000E02, 2.417045E02
1.000000E02, 2.334965E02
1.000000E02, 2.252929E02
1.000000E02, 2.170935E02
1.000000E02, 2.088985E02
1.000000E02, 2.007077E02
1.000000E02, 1.925213E02
1.000000E02, 1.843393E02
1.000000E02, 1.761615E02
1.000000E02, 1.679881E02
1.000000E02, 1.598189E02
1.000000E02, 1.516541E02
1.000000E02, 1.434937E02
1.000000E02, 1.353375E02
1.000000E02, 1.271857E02
1.000000E02, 1.190381E02
1.000000E02, 1.108949E02
1.000000E02, 1.027561E02
1.000000E02, 9.462150E01
1.000000E02, 8.649126E01
1.000000E02, 7.836534E01
1.000000E02, 7.024374E01
1.000000E02, 6.212646E01
1.000000E02, 5.401350E01
1.000000E02, 4.590486E01
1.000000E02, 3.780054E01
1.000000E02, 2.970054E01
1.000000E02, 2.160486E01
1.000000E02, 1.351350E01
1.000000E02, 5.426460E00
1.000000E02, 3.573437E02
1.000000E02, 3.492653E02
1.000000E02, 3.411913E02
1.000000E02, 3.331215E02
1.000000E02, 3.250561E02
1.000000E02, 3.169949E02
1.000000E02, 3.089381E02
1.000000E02, 3.008857E02
1.000000E02, 2.928375E02
1.000000E02, 2.847937E02
1.000000E02, 2.767541E02
1.000000E02, 2.687189E02
1.000000E02, 2.606881E02
1.000000E02, 2.526615E02
1.000000E02, 2.446393E02
1.000000E02, 2.366213E02
1.000000E02, 2.286077E02
1.000000E02, 2.205985E02
1.000000E02, 2.125935E02
1.000000E02, 2.045929E02
1.000000E02, 1.965965E02
1.000000E02, 1.886045E02
1.000000E02, 1.806169E02
1.000000E02, 1.726335E02
1.000000E02, 1.646545E02
1.000000E02, 1.566797E02
1.000000E02, 1.487093E02
1.000000E02, 1.407433E02
1.000000E02, 1.327815E02
1.000000E02, 1.248241E02
1.000000E02, 1.168709E02
1.000000E02, 1.089221E02
1.000000E02, 1.009777E02
1.000000E02, 9.303750E01
1.000000E02, 8.510166E01
1.000000E02, 7.717014E01
1.000000E02, 6.924294E01
1.000000E02, 6.132006E01
1.000000E02, 5.340150E01
1.000000E02, 4.548726E01
1.000000E02, 3.757734E01
1.000000E02, 2.967174E01
1.000000E02, 2.177046E01
1.000000E02, 1.387350E01
1.000000E02, 5.980860E00
1.000000E02, 3.580925E02
1.000000E02, 3.502085E02
1.000000E02, 3.423289E02
1.000000E02, 3.344535E02
1.000000E02, 3.265825E02
1.000000E02, 3.187157E02
1.000000E02, 3.108533E02
1.000000E02, 3.029953E02
1.000000E02, 2.951415E02
1.000000E02, 2.872921E02
1.000000E02, 2.794469E02
1.000000E02, 2.716061E02
1.000000E02, 2.637697E02
1.000000E02, 2.559375E02
1.000000E02, 2.481097E02
1.000000E02, 2.402861E02
1.000000E02, 2.324669E02
1.000000E02, 2.246521E02
1.000000E02, 2.168415E02
1.000000E02, 2.090353E02
1.000000E02, 2.012333E02
1.000000E02, 1.934357E02
1.000000E02, 1.856425E02
1.000000E02, 1.778535E02
1.000000E02, 1.700689E02
1.000000E02, 1.622885E02
1.000000E02, 1.545125E02
1.000000E02, 1.467409E02
1.000000E02, 1.389735E02
1.000000E02, 1.312105E02
1.000000E02, 1.234517E02
1.000000E02, 1.156973E02
1.000000E02, 1.079473E02
1.000000E02, 1.002015E02
1.000000E02, 9.246006E01
1.000000E02, 8.472294E01
1.000000E02, 7.699014E01
1.000000E02, 6.926166E01
1.000000E02, 6.153750E01
1.000000E02, 5.381766E01
1.000000E02, 4.610214E01
1.000000E02, 3.839094E01
1.000000E02, 3.068406E01
1.000000E02, 2.298150E01
1.000000E02, 1.528326E01
1.000000E02, 7.589340E00
1.000000E02, 3.598997E02
1.000000E02, 3.522145E02
1.000000E02, 3.445335E02
1.000000E02, 3.368569E02
1.000000E02, 3.291845E02
1.000000E02, 3.215165E02
1.000000E02, 3.138529E02
1.000000E02, 3.061935E02
1.000000E02, 2.985385E02
1.000000E02, 2.908877E02
1.000000E02, 2.832413E02
1.000000E02, 2.755993E02
1.000000E02, 2.679615E02
1.000000E02, 2.603281E02
1.000000E02, 2.526989E02
1.000000E02, 2.450741E02
1.000000E02, 2.374537E02
1.000000E02, 2.298375E02
1.000000E02, 2.222257E02
1.000000E02, 2.146181E02
1.000000E02, 2.070149E02
1.000000E02, 1.994161E02
1.000000E02, 1.918215E02
1.000000E02, 1.842313E02
1.000000E02, 1.766453E02
1.000000E02, 1.690637E02
1.000000E02, 1.614865E02
1.000000E02, 1.539135E02
1.000000E02, 1.463449E02
1.000000E02, 1.387805E02
1.000000E02, 1.312205E02
1.000000E02, 1.236649E02
1.000000E02, 1.161135E02
1.000000E02, 1.085665E02
1.000000E02, 1.010237E02
1.000000E02, 9.348534E01
1.000000E02, 8.595126E01
1.000000E02, 7.842150E01
1.000000E02, 7.089606E01
1.000000E02, 6.337494E01
1.000000E02, 5.585814E01
1.000000E02, 4.834566E01
1.000000E02, 4.083750E01
1.000000E02, 3.333366E01
1.000000E02, 2.583414E01
1.000000E02, 1.833894E01
1.000000E02, 1.084806E01
1.000000E02, 3.361500E00
1.000000E02, 3.558793E02
1.000000E02, 3.484013E02
1.000000E02, 3.409277E02
1.000000E02, 3.334585E02
1.000000E02, 3.259935E02
1.000000E02, 3.185329E02
1.000000E02, 3.110765E02
1.000000E02, 3.036245E02
1.000000E02, 2.961769E02
1.000000E02, 2.887335E02
1.000000E02, 2.812945E02
1.000000E02, 2.738597E02
1.000000E02, 2.664293E02
1.000000E02, 2.590033E02
1.000000E02, 2.515815E02
1.000000E02, 2.441641E02
1.000000E02, 2.367509E02
1.000000E02, 2.293421E02
1.000000E02, 2.219377E02
1.000000E02, 2.145375E02
1.000000E02, 2.071417E02
1.000000E02, 1.997501E02
1.000000E02, 1.923629E02
1.000000E02, 1.849801E02
1.000000E02, 1.776015E02
1.000000E02, 1.702273E02
1.000000E02, 1.628573E02
1.000000E02, 1.554917E02
1.000000E02, 1.481305E02
1.000000E02, 1.407735E02
1.000000E02, 1.334209E02
1.000000E02, 1.260725E02
1.000000E02, 1.187285E02
1.000000E02, 1.113889E02
1.000000E02, 1.040535E02
1.000000E02, 9.672246E01
1.000000E02, 8.939574E01
1.000000E02, 8.207334E01
1.000000E02, 7.475526E01
1.000000E02, 6.744150E01
1.000000E02, 6.013206E01
1.000000E02, 5.282694E01
1.000000E02, 4.552614E01
1.000000E02, 3.822966E01
1.000000E02, 3.093750E01
1.000000E02, 2.364966E01
1.000000E02, 1.636614E01
1.000000E02, 9.086940E00
1.000000E02, 1.812060E00
1.000000E02, 3.545415E02
1.000000E02, 3.472753E02
1.000000E02, 3.400133E02
1.000000E02, 3.327557E02
1.000000E02, 3.255025E02
1.000000E02, 3.182535E02
1.000000E02, 3.110089E02
1.000000E02, 3.037685E02
1.000000E02, 2.965325E02
1.000000E02, 2.893009E02
1.000000E02, 2.820735E02
1.000000E02, 2.748505E02
1.000000E02, 2.676317E02
1.000000E02, 2.604173E02
1.000000E02, 2.532073E02
1.000000E02, 2.460015E02
1.000000E02, 2.388001E02
1.000000E02, 2.316029E02
1.000000E02, 2.244101E02
1.000000E02, 2.172217E02
1.000000E02, 2.100375E02
1.000000E02, 2.028577E02
1.000000E02, 1.956821E02
1.000000E02, 1.885109E02
1.000000E02, 1.813441E02
1.000000E02, 1.741815E02
1.000000E02, 1.670233E02
1.000000E02, 1.598693E02
1.000000E02, 1.527197E02
1.000000E02, 1.455745E02
1.000000E02, 1.384335E02
1.000000E02, 1.312969E02
1.000000E02, 1.241645E02
1.000000E02, 1.170365E02
1.000000E02, 1.099129E02
1.000000E02, 1.027935E02
1.000000E02, 9.567846E01
1.000000E02, 8.856774E01
1.000000E02, 8.146134E01
1.000000E02, 7.435926E01
1.000000E02, 6.726150E01
1.000000E02, 6.016806E01
1.000000E02, 5.307894E01
1.000000E02, 4.599414E01
1.000000E02, 3.891366E01
1.000000E02, 3.183750E01
1.000000E02, 2.476566E01
1.000000E02, 1.769814E01
1.000000E02, 1.063494E01
1.000000E02, 3.576060E00
1.000000E02, 3.565215E02
1.000000E02, 3.494713E02
1.000000E02, 3.424253E02
1.000000E02, 3.353837E02
1.000000E02, 3.283465E02
1.000000E02, 3.213135E02
1.000000E02, 3.142849E02
1.000000E02, 3.072605E02
1.000000E02, 3.002405E02
1.000000E02, 2.932249E02
1.000000E02, 2.862135E02
1.000000E02, 2.792065E02
1.000000E02, 2.722037E02
1.000000E02, 2.652053E02
1.000000E02, 2.582113E02
1.000000E02, 2.512215E02
1.000000E02, 2.442361E02
1.000000E02, 2.372549E02
1.000000E02, 2.302781E02
1.000000E02, 2.233057E02
1.000000E02, 2.163375E02
1.000000E02, 2.093737E02
1.000000E02, 2.024141E02
1.000000E02, 1.954589E02
1.000000E02, 1.885081E02
1.000000E02, 1.815615E02
1.000000E02, 1.746193E02
1.000000E02, 1.676813E02
1.000000E02, 1.607477E02
1.000000E02, 1.538185E02
1.000000E02, 1.468935E02
1.000000E02, 1.399729E02
1.000000E02, 1.330565E02
1.000000E02, 1.261445E02
1.000000E02, 1.192369E02
1.000000E02, 1.123335E02
1.000000E02, 1.054345E02
1.000000E02, 9.853974E01
1.000000E02, 9.164934E01
1.000000E02, 8.476326E01
1.000000E02, 7.788150E01
1.000000E02, 7.100406E01
1.000000E02, 6.413094E01
1.000000E02, 5.726214E01
1.000000E02, 5.039766E01
1.000000E02, 4.353750E01
1.000000E02, 3.668166E01
1.000000E02, 2.983014E01
1.000000E02, 2.298294E01
1.000000E02, 1.614006E01
1.000000E02, 9.301500E00
1.000000E02, 2.467260E00
1.000000E02, 3.556373E02
1.000000E02, 3.488117E02
1.000000E02, 3.419905E02
1.000000E02, 3.351735E02
1.000000E02, 3.283609E02
1.000000E02, 3.215525E02
1.000000E02, 3.147485E02
1.000000E02, 3.079489E02
1.000000E02, 3.011535E02
1.000000E02, 2.943625E02
1.000000E02, 2.875757E02
1.000000E02, 2.807933E02
1.000000E02, 2.740153E02
1.000000E02, 2.672415E02
1.000000E02, 2.604721E02
1.000000E02, 2.537069E02
1.000000E02, 2.469461E02
1.000000E02, 2.401897E02
1.000000E02, 2.334375E02
1.000000E02, 2.266897E02
1.000000E02, 2.199461E02
1.000000E02, 2.132069E02
1.000000E02, 2.064721E02
1.000000E02, 1.997415E02
1.000000E02, 1.930153E02
1.000000E02, 1.862933E02
1.000000E02, 1.795757E02
1.000000E02, 1.728625E02
1.000000E02, 1.661535E02
1.000000E02, 1.594489E02
1.000000E02, 1.527485E02
1.000000E02, 1.460525E02
1.000000E02, 1.393609E02
1.000000E02, 1.326735E02
1.000000E02, 1.259905E02
1.000000E02, 1.193117E02
1.000000E02, 1.126373E02
1.000000E02, 1.059673E02
1.000000E02, 9.930150E01
1.000000E02, 9.264006E01
1.000000E02, 8.598294E01
1.000000E02, 7.933014E01
1.000000E02, 7.268166E01
1.000000E02, 6.603750E01
1.000000E02, 5.939766E01
1.000000E02, 5.276214E01
1.000000E02, 4.613094E01
1.000000E02, 3.950406E01
1.000000E02, 3.288150E01
1.000000E02, 2.626326E01
1.000000E02, 1.964934E01
1.000000E02, 1.303974E01
1.000000E02, 6.434460E00
1.000000E02, 3.598335E02
1.000000E02, 3.532369E02
1.000000E02, 3.466445E02
1.000000E02, 3.400565E02
1.000000E02, 3.334729E02
1.000000E02, 3.268935E02
1.000000E02, 3.203185E02
1.000000E02, 3.137477E02
1.000000E02, 3.071813E02
1.000000E02, 3.006193E02
1.000000E02, 2.940615E02
1.000000E02, 2.875081E02
1.000000E02, 2.809589E02
1.000000E02, 2.744141E02
1.000000E02, 2.678737E02
1.000000E02, 2.613375E02
1.000000E02, 2.548057E02
1.000000E02, 2.482781E02
1.000000E02, 2.417549E02
1.000000E02, 2.352361E02
1.000000E02, 2.287215E02
1.000000E02, 2.222113E02
1.000000E02, 2.157053E02
1.000000E02, 2.092037E02
1.000000E02, 2.027065E02
1.000000E02, 1.962135E02
1.000000E02, 1.897249E02
1.000000E02, 1.832405E02
1.000000E02, 1.767605E02
1.000000E02, 1.702849E02
1.000000E02, 1.638135E02
1.000000E02, 1.573465E02
1.000000E02, 1.508837E02
1.000000E02, 1.444253E02
1.000000E02, 1.379713E02
1.000000E02, 1.315215E02
1.000000E02, 1.250761E02
1.000000E02, 1.186349E02
1.000000E02, 1.121981E02
1.000000E02, 1.057657E02
1.000000E02, 9.933750E01
1.000000E02, 9.291366E01
1.000000E02, 8.649414E01
1.000000E02, 8.007894E01
1.000000E02, 7.366806E01
1.000000E02, 6.726150E01
1.000000E02, 6.085926E01
1.000000E02, 5.446134E01
1.000000E02, 4.806774E01
1.000000E02, 4.167846E01
1.000000E02, 3.529350E01
1.000000E02, 2.891286E01
1.000000E02, 2.253654E01
1.000000E02, 1.616454E01
1.000000E02, 9.796860E00
1.000000E02, 3.433500E00
1.000000E02, 3.570745E02
1.000000E02, 3.507197E02
1.000000E02, 3.443693E02
1.000000E02, 3.380233E02
1.000000E02, 3.316815E02
1.000000E02, 3.253441E02
1.000000E02, 3.190109E02
1.000000E02, 3.126821E02
1.000000E02, 3.063577E02
1.000000E02, 3.000375E02
1.000000E02, 2.937217E02
1.000000E02, 2.874101E02
1.000000E02, 2.811029E02
1.000000E02, 2.748001E02
1.000000E02, 2.685015E02
1.000000E02, 2.622073E02
1.000000E02, 2.559173E02
1.000000E02, 2.496317E02
1.000000E02, 2.433505E02
1.000000E02, 2.370735E02
1.000000E02, 2.308009E02
1.000000E02, 2.245325E02
1.000000E02, 2.182685E02
1.000000E02, 2.120089E02
1.000000E02, 2.057535E02
1.000000E02, 1.995025E02
1.000000E02, 1.932557E02
1.000000E02, 1.870133E02
1.000000E02, 1.807753E02
1.000000E02, 1.745415E02
1.000000E02, 1.683121E02
1.000000E02, 1.620869E02
1.000000E02, 1.558661E02
1.000000E02, 1.496497E02
1.000000E02, 1.434375E02
1.000000E02, 1.372297E02
1.000000E02, 1.310261E02
1.000000E02, 1.248269E02
1.000000E02, 1.186321E02
1.000000E02, 1.124415E02
1.000000E02, 1.062553E02
1.000000E02, 1.000733E02
1.000000E02, 9.389574E01
1.000000E02, 8.772246E01
1.000000E02, 8.155350E01
1.000000E02, 7.538886E01
1.000000E02, 6.922854E01
1.000000E02, 6.307254E01
1.000000E02, 5.692086E01
1.000000E02, 5.077350E01
1.000000E02, 4.463046E01
1.000000E02, 3.849174E01
1.000000E02, 3.235734E01
1.000000E02, 2.622726E01
1.000000E02, 2.010150E01
1.000000E02, 1.398006E01
1.000000E02, 7.862940E00
1.000000E02, 1.750140E00
1.000000E02, 3.556417E02
1.000000E02, 3.495375E02
1.000000E02, 3.434377E02
1.000000E02, 3.373421E02
1.000000E02, 3.312509E02
1.000000E02, 3.251641E02
1.000000E02, 3.190815E02
1.000000E02, 3.130033E02
1.000000E02, 3.069293E02
1.000000E02, 3.008597E02
1.000000E02, 2.947945E02
1.000000E02, 2.887335E02
1.000000E02, 2.826769E02
1.000000E02, 2.766245E02
1.000000E02, 2.705765E02
1.000000E02, 2.645329E02
1.000000E02, 2.584935E02
1.000000E02, 2.524585E02
1.000000E02, 2.464277E02
1.000000E02, 2.404013E02
1.000000E02, 2.343793E02
1.000000E02, 2.283615E02
1.000000E02, 2.223481E02
1.000000E02, 2.163389E02
1.000000E02, 2.103341E02
1.000000E02, 2.043337E02
1.000000E02, 1.983375E02
1.000000E02, 1.923457E02
1.000000E02, 1.863581E02
1.000000E02, 1.803749E02
1.000000E02, 1.743961E02
1.000000E02, 1.684215E02
1.000000E02, 1.624513E02
1.000000E02, 1.564853E02
1.000000E02, 1.505237E02
1.000000E02, 1.445665E02
1.000000E02, 1.386135E02
1.000000E02, 1.326649E02
1.000000E02, 1.267205E02
1.000000E02, 1.207805E02
1.000000E02, 1.148449E02
1.000000E02, 1.089135E02
1.000000E02, 1.029865E02
1.000000E02, 9.706374E01
1.000000E02, 9.114534E01
1.000000E02, 8.523126E01
1.000000E02, 7.932150E01
1.000000E02, 7.341606E01
1.000000E02, 6.751494E01
1.000000E02, 6.161814E01
1.000000E02, 5.572566E01
1.000000E02, 4.983750E01
1.000000E02, 4.395366E01
1.000000E02, 3.807414E01
1.000000E02, 3.219894E01
1.000000E02, 2.632806E01
1.000000E02, 2.046150E01
1.000000E02, 1.459926E01
1.000000E02, 8.741340E00
1.000000E02, 2.887740E00
1.000000E02, 3.570385E02
1.000000E02, 3.511935E02
1.000000E02, 3.453529E02
1.000000E02, 3.395165E02
1.000000E02, 3.336845E02
1.000000E02, 3.278569E02
1.000000E02, 3.220335E02
1.000000E02, 3.162145E02
1.000000E02, 3.103997E02
1.000000E02, 3.045893E02
1.000000E02, 2.987833E02
1.000000E02, 2.929815E02
1.000000E02, 2.871841E02
1.000000E02, 2.813909E02
1.000000E02, 2.756021E02
1.000000E02, 2.698177E02
1.000000E02, 2.640375E02
1.000000E02, 2.582617E02
1.000000E02, 2.524901E02
1.000000E02, 2.467229E02
1.000000E02, 2.409601E02
1.000000E02, 2.352015E02
1.000000E02, 2.294473E02
1.000000E02, 2.236973E02
1.000000E02, 2.179517E02
1.000000E02, 2.122105E02
1.000000E02, 2.064735E02
1.000000E02, 2.007409E02
1.000000E02, 1.950125E02
1.000000E02, 1.892885E02
1.000000E02, 1.835689E02
1.000000E02, 1.778535E02
1.000000E02, 1.721425E02
1.000000E02, 1.664357E02
1.000000E02, 1.607333E02
1.000000E02, 1.550353E02
1.000000E02, 1.493415E02
1.000000E02, 1.436521E02
1.000000E02, 1.379669E02
1.000000E02, 1.322861E02
1.000000E02, 1.266097E02
1.000000E02, 1.209375E02
1.000000E02, 1.152697E02
1.000000E02, 1.096061E02
1.000000E02, 1.039469E02
1.000000E02, 9.829206E01
1.000000E02, 9.264150E01
1.000000E02, 8.699526E01
1.000000E02, 8.135334E01
1.000000E02, 7.571574E01
1.000000E02, 7.008246E01
1.000000E02, 6.445350E01
1.000000E02, 5.882886E01
1.000000E02, 5.320854E01
1.000000E02, 4.759254E01
1.000000E02, 4.198086E01
1.000000E02, 3.637350E01
1.000000E02, 3.077046E01
1.000000E02, 2.517174E01
1.000000E02, 1.957734E01
1.000000E02, 1.398726E01
1.000000E02, 8.401500E00
1.000000E02, 2.820060E00
1.000000E02, 3.572429E02
1.000000E02, 3.516701E02
1.000000E02, 3.461017E02
1.000000E02, 3.405375E02
1.000000E02, 3.349777E02
1.000000E02, 3.294221E02
1.000000E02, 3.238709E02
1.000000E02, 3.183241E02
1.000000E02, 3.127815E02
1.000000E02, 3.072433E02
1.000000E02, 3.017093E02
1.000000E02, 2.961797E02
1.000000E02, 2.906545E02
1.000000E02, 2.851335E02
1.000000E02, 2.796169E02
1.000000E02, 2.741045E02
1.000000E02, 2.685965E02
1.000000E02, 2.630929E02
1.000000E02, 2.575935E02
1.000000E02, 2.520985E02
1.000000E02, 2.466077E02
1.000000E02, 2.411213E02
1.000000E02, 2.356393E02
1.000000E02, 2.301615E02
1.000000E02, 2.246881E02
1.000000E02, 2.192189E02
1.000000E02, 2.137541E02
1.000000E02, 2.082937E02
1.000000E02, 2.028375E02
1.000000E02, 1.973857E02
1.000000E02, 1.919381E02
1.000000E02, 1.864949E02
1.000000E02, 1.810561E02
1.000000E02, 1.756215E02
1.000000E02, 1.701913E02
1.000000E02, 1.647653E02
1.000000E02, 1.593437E02
1.000000E02, 1.539265E02
1.000000E02, 1.485135E02
1.000000E02, 1.431049E02
1.000000E02, 1.377005E02
1.000000E02, 1.323005E02
1.000000E02, 1.269049E02
1.000000E02, 1.215135E02
1.000000E02, 1.161265E02
1.000000E02, 1.107437E02
1.000000E02, 1.053653E02
1.000000E02, 9.999126E01
1.000000E02, 9.462150E01
1.000000E02, 8.925606E01
1.000000E02, 8.389494E01
1.000000E02, 7.853814E01
1.000000E02, 7.318566E01
1.000000E02, 6.783750E01
1.000000E02, 6.249366E01
1.000000E02, 5.715414E01
1.000000E02, 5.181894E01
1.000000E02, 4.648806E01
1.000000E02, 4.116150E01
1.000000E02, 3.583926E01
1.000000E02, 3.052134E01
1.000000E02, 2.520774E01
1.000000E02, 1.989846E01
1.000000E02, 1.459350E01
1.000000E02, 9.292860E00
1.000000E02, 3.996540E00
1.000000E02, 3.587045E02
1.000000E02, 3.534169E02
1.000000E02, 3.481335E02
1.000000E02, 3.428545E02
1.000000E02, 3.375797E02
1.000000E02, 3.323093E02
1.000000E02, 3.270433E02
1.000000E02, 3.217815E02
1.000000E02, 3.165241E02
1.000000E02, 3.112709E02
1.000000E02, 3.060221E02
1.000000E02, 3.007777E02
1.000000E02, 2.955375E02
1.000000E02, 2.903017E02
1.000000E02, 2.850701E02
1.000000E02, 2.798429E02
1.000000E02, 2.746201E02
1.000000E02, 2.694015E02
1.000000E02, 2.641873E02
1.000000E02, 2.589773E02
1.000000E02, 2.537717E02
1.000000E02, 2.485705E02
1.000000E02, 2.433735E02
1.000000E02, 2.381809E02
1.000000E02, 2.329925E02
1.000000E02, 2.278085E02
1.000000E02, 2.226289E02
1.000000E02, 2.174535E02
1.000000E02, 2.122825E02
1.000000E02, 2.071157E02
1.000000E02, 2.019533E02
1.000000E02, 1.967953E02
1.000000E02, 1.916415E02
1.000000E02, 1.864921E02
1.000000E02, 1.813469E02
1.000000E02, 1.762061E02
1.000000E02, 1.710697E02
1.000000E02, 1.659375E02
1.000000E02, 1.608097E02
1.000000E02, 1.556861E02
1.000000E02, 1.505669E02
1.000000E02, 1.454521E02
1.000000E02, 1.403415E02
1.000000E02, 1.352353E02
1.000000E02, 1.301333E02
1.000000E02, 1.250357E02
1.000000E02, 1.199425E02
1.000000E02, 1.148535E02
1.000000E02, 1.097689E02
1.000000E02, 1.046885E02
1.000000E02, 9.961254E01
1.000000E02, 9.454086E01
1.000000E02, 8.947350E01
1.000000E02, 8.441046E01
1.000000E02, 7.935174E01
1.000000E02, 7.429734E01
1.000000E02, 6.924726E01
1.000000E02, 6.420150E01
1.000000E02, 5.916006E01
1.000000E02, 5.412294E01
1.000000E02, 4.909014E01
1.000000E02, 4.406166E01
1.000000E02, 3.903750E01
1.000000E02, 3.401766E01
1.000000E02, 2.900214E01
1.000000E02, 2.399094E01
1.000000E02, 1.898406E01
1.000000E02, 1.398150E01
1.000000E02, 8.983260E00
1.000000E02, 3.989340E00
1.000000E02, 3.589997E02
1.000000E02, 3.540145E02
1.000000E02, 3.490335E02
1.000000E02, 3.440569E02
1.000000E02, 3.390845E02
1.000000E02, 3.341165E02
1.000000E02, 3.291529E02
1.000000E02, 3.241935E02
1.000000E02, 3.192385E02
1.000000E02, 3.142877E02
1.000000E02, 3.093413E02
1.000000E02, 3.043993E02
1.000000E02, 2.994615E02
1.000000E02, 2.945281E02
1.000000E02, 2.895989E02
1.000000E02, 2.846741E02
1.000000E02, 2.797537E02
1.000000E02, 2.748375E02
1.000000E02, 2.699257E02
1.000000E02, 2.650181E02
1.000000E02, 2.601149E02
1.000000E02, 2.552161E02
1.000000E02, 2.503215E02
1.000000E02, 2.454313E02
1.000000E02, 2.405453E02
1.000000E02, 2.356637E02
1.000000E02, 2.307865E02
1.000000E02, 2.259135E02
1.000000E02, 2.210449E02
1.000000E02, 2.161805E02
1.000000E02, 2.113205E02
1.000000E02, 2.064649E02
1.000000E02, 2.016135E02
1.000000E02, 1.967665E02
1.000000E02, 1.919237E02
1.000000E02, 1.870853E02
1.000000E02, 1.822513E02
1.000000E02, 1.774215E02
1.000000E02, 1.725961E02
1.000000E02, 1.677749E02
1.000000E02, 1.629581E02
1.000000E02, 1.581457E02
1.000000E02, 1.533375E02
1.000000E02, 1.485337E02
1.000000E02, 1.437341E02
1.000000E02, 1.389389E02
1.000000E02, 1.341481E02
1.000000E02, 1.293615E02
1.000000E02, 1.245793E02
1.000000E02, 1.198013E02
1.000000E02, 1.150277E02
1.000000E02, 1.102585E02
1.000000E02, 1.054935E02
1.000000E02, 1.007329E02
1.000000E02, 9.597654E01
1.000000E02, 9.122454E01
1.000000E02, 8.647686E01
1.000000E02, 8.173350E01
1.000000E02, 7.699446E01
1.000000E02, 7.225974E01
1.000000E02, 6.752934E01
1.000000E02, 6.280326E01
1.000000E02, 5.808150E01
1.000000E02, 5.336406E01
1.000000E02, 4.865094E01
1.000000E02, 4.394214E01
1.000000E02, 3.923766E01
1.000000E02, 3.453750E01
1.000000E02, 2.984166E01
1.000000E02, 2.515014E01
1.000000E02, 2.046294E01
1.000000E02, 1.578006E01
1.000000E02, 1.110150E01
1.000000E02, 6.427260E00
1.000000E02, 1.757340E00
1.000000E02, 3.570917E02
1.000000E02, 3.524305E02
1.000000E02, 3.477735E02
1.000000E02, 3.431209E02
1.000000E02, 3.384725E02
1.000000E02, 3.338285E02
1.000000E02, 3.291889E02
1.000000E02, 3.245535E02
1.000000E02, 3.199225E02
1.000000E02, 3.152957E02
1.000000E02, 3.106733E02
1.000000E02, 3.060553E02
1.000000E02, 3.014415E02
1.000000E02, 2.968321E02
1.000000E02, 2.922269E02
1.000000E02, 2.876261E02
1.000000E02, 2.830297E02
1.000000E02, 2.784375E02
1.000000E02, 2.738497E02
1.000000E02, 2.692661E02
1.000000E02, 2.646869E02
1.000000E02, 2.601121E02
1.000000E02, 2.555415E02
1.000000E02, 2.509753E02
1.000000E02, 2.464133E02
1.000000E02, 2.418557E02
1.000000E02, 2.373025E02
1.000000E02, 2.327535E02
1.000000E02, 2.282089E02
1.000000E02, 2.236685E02
1.000000E02, 2.191325E02
1.000000E02, 2.146009E02
1.000000E02, 2.100735E02
1.000000E02, 2.055505E02
1.000000E02, 2.010317E02
1.000000E02, 1.965173E02
1.000000E02, 1.920073E02
1.000000E02, 1.875015E02
1.000000E02, 1.830001E02
1.000000E02, 1.785029E02
1.000000E02, 1.740101E02
1.000000E02, 1.695217E02
1.000000E02, 1.650375E02
1.000000E02, 1.605577E02
1.000000E02, 1.560821E02
1.000000E02, 1.516109E02
1.000000E02, 1.471441E02
1.000000E02, 1.426815E02
1.000000E02, 1.382233E02
1.000000E02, 1.337693E02
1.000000E02, 1.293197E02
1.000000E02, 1.248745E02
1.000000E02, 1.204335E02
1.000000E02, 1.159969E02
1.000000E02, 1.115645E02
1.000000E02, 1.071365E02
1.000000E02, 1.027129E02
1.000000E02, 9.829350E01
1.000000E02, 9.387846E01
1.000000E02, 8.946774E01
1.000000E02, 8.506134E01
1.000000E02, 8.065926E01
1.000000E02, 7.626150E01
1.000000E02, 7.186806E01
1.000000E02, 6.747894E01
1.000000E02, 6.309414E01
1.000000E02, 5.871366E01
1.000000E02, 5.433750E01
1.000000E02, 4.996566E01
1.000000E02, 4.559814E01
1.000000E02, 4.123494E01
1.000000E02, 3.687606E01
1.000000E02, 3.252150E01
1.000000E02, 2.817126E01
1.000000E02, 2.382534E01
1.000000E02, 1.948374E01
1.000000E02, 1.514646E01
1.000000E02, 1.081350E01
1.000000E02, 6.484860E00
1.000000E02, 2.160540E00
1.000000E02, 3.578405E02
1.000000E02, 3.535249E02
1.000000E02, 3.492135E02
1.000000E02, 3.449065E02
1.000000E02, 3.406037E02
1.000000E02, 3.363053E02
1.000000E02, 3.320113E02
1.000000E02, 3.277215E02
1.000000E02, 3.234361E02
1.000000E02, 3.191549E02
1.000000E02, 3.148781E02
1.000000E02, 3.106057E02
1.000000E02, 3.063375E02
1.000000E02, 3.020737E02
1.000000E02, 2.978141E02
1.000000E02, 2.935589E02
1.000000E02, 2.893081E02
1.000000E02, 2.850615E02
1.000000E02, 2.808193E02
1.000000E02, 2.765813E02
1.000000E02, 2.723477E02
1.000000E02, 2.681185E02
1.000000E02, 2.638935E02
1.000000E02, 2.596729E02
1.000000E02, 2.554565E02
1.000000E02, 2.512445E02
1.000000E02, 2.470369E02
1.000000E02, 2.428335E02
1.000000E02, 2.386345E02
1.000000E02, 2.344397E02
1.000000E02, 2.302493E02
1.000000E02, 2.260633E02
1.000000E02, 2.218815E02
1.000000E02, 2.177041E02
1.000000E02, 2.135309E02
1.000000E02, 2.093621E02
1.000000E02, 2.051977E02
1.000000E02, 2.010375E02
1.000000E02, 1.968817E02
1.000000E02, 1.927301E02
1.000000E02, 1.885829E02
1.000000E02, 1.844401E02
1.000000E02, 1.803015E02
1.000000E02, 1.761673E02
1.000000E02, 1.720373E02
1.000000E02, 1.679117E02
1.000000E02, 1.637905E02
1.000000E02, 1.596735E02
1.000000E02, 1.555609E02
1.000000E02, 1.514525E02
1.000000E02, 1.473485E02
1.000000E02, 1.432489E02
1.000000E02, 1.391535E02
1.000000E02, 1.350625E02
1.000000E02, 1.309757E02
1.000000E02, 1.268933E02
1.000000E02, 1.228153E02
1.000000E02, 1.187415E02
1.000000E02, 1.146721E02
1.000000E02, 1.106069E02
1.000000E02, 1.065461E02
1.000000E02, 1.024897E02
1.000000E02, 9.843750E01
1.000000E02, 9.438966E01
1.000000E02, 9.034614E01
1.000000E02, 8.630694E01
1.000000E02, 8.227206E01
1.000000E02, 7.824150E01
1.000000E02, 7.421526E01
1.000000E02, 7.019334E01
1.000000E02, 6.617574E01
1.000000E02, 6.216246E01
1.000000E02, 5.815350E01
1.000000E02, 5.414886E01
1.000000E02, 5.014854E01
1.000000E02, 4.615254E01
1.000000E02, 4.216086E01
1.000000E02, 3.817350E01
1.000000E02, 3.419046E01
1.000000E02, 3.021174E01
1.000000E02, 2.623734E01
1.000000E02, 2.226726E01
1.000000E02, 1.830150E01
1.000000E02, 1.434006E01
1.000000E02, 1.038294E01
1.000000E02, 6.430140E00
1.000000E02, 2.481660E00
1.000000E02, 3.585375E02
1.000000E02, 3.545977E02
1.000000E02, 3.506621E02
1.000000E02, 3.467309E02
1.000000E02, 3.428041E02
1.000000E02, 3.388815E02
1.000000E02, 3.349633E02
1.000000E02, 3.310493E02
1.000000E02, 3.271397E02
1.000000E02, 3.232345E02
1.000000E02, 3.193335E02
1.000000E02, 3.154369E02
1.000000E02, 3.115445E02
1.000000E02, 3.076565E02
1.000000E02, 3.037729E02
1.000000E02, 2.998935E02
1.000000E02, 2.960185E02
1.000000E02, 2.921477E02
1.000000E02, 2.882813E02
1.000000E02, 2.844193E02
1.000000E02, 2.805615E02
1.000000E02, 2.767081E02
1.000000E02, 2.728589E02
1.000000E02, 2.690141E02
1.000000E02, 2.651737E02
1.000000E02, 2.613375E02
1.000000E02, 2.575057E02
1.000000E02, 2.536781E02
1.000000E02, 2.498549E02
1.000000E02, 2.460361E02
1.000000E02, 2.422215E02
1.000000E02, 2.384113E02
1.000000E02, 2.346053E02
1.000000E02, 2.308037E02
1.000000E02, 2.270065E02
1.000000E02, 2.232135E02
1.000000E02, 2.194249E02
1.000000E02, 2.156405E02
1.000000E02, 2.118605E02
1.000000E02, 2.080849E02
1.000000E02, 2.043135E02
1.000000E02, 2.005465E02
1.000000E02, 1.967837E02
1.000000E02, 1.930253E02
1.000000E02, 1.892713E02
1.000000E02, 1.855215E02
1.000000E02, 1.817761E02
1.000000E02, 1.780349E02
1.000000E02, 1.742981E02
1.000000E02, 1.705657E02
1.000000E02, 1.668375E02
1.000000E02, 1.631137E02
1.000000E02, 1.593941E02
1.000000E02, 1.556789E02
1.000000E02, 1.519681E02
1.000000E02, 1.482615E02
1.000000E02, 1.445593E02
1.000000E02, 1.408613E02
1.000000E02, 1.371677E02
1.000000E02, 1.334785E02
1.000000E02, 1.297935E02
1.000000E02, 1.261129E02
1.000000E02, 1.224365E02
1.000000E02, 1.187645E02
1.000000E02, 1.150969E02
1.000000E02, 1.114335E02
1.000000E02, 1.077745E02
1.000000E02, 1.041197E02
1.000000E02, 1.004693E02
1.000000E02, 9.682326E01
1.000000E02, 9.318150E01
1.000000E02, 8.954406E01
1.000000E02, 8.591094E01
1.000000E02, 8.228214E01
1.000000E02, 7.865766E01
1.000000E02, 7.503750E01
1.000000E02, 7.142166E01
1.000000E02, 6.781014E01
1.000000E02, 6.420294E01
1.000000E02, 6.060006E01
1.000000E02, 5.700150E01
1.000000E02, 5.340726E01
1.000000E02, 4.981734E01
1.000000E02, 4.623174E01
1.000000E02, 4.265046E01
1.000000E02, 3.907350E01
1.000000E02, 3.550086E01
1.000000E02, 3.193254E01
1.000000E02, 2.836854E01
1.000000E02, 2.480886E01
1.000000E02, 2.125350E01
1.000000E02, 1.770246E01
1.000000E02, 1.415574E01
1.000000E02, 1.061334E01
1.000000E02, 7.075260E00
1.000000E02, 3.541500E00
1.000000E02, 1.206000E-02
1.000000E02, 3.564869E02
1.000000E02, 3.529661E02
1.000000E02, 3.494497E02
1.000000E02, 3.459375E02
1.000000E02, 3.424297E02
1.000000E02, 3.389261E02
1.000000E02, 3.354269E02
1.000000E02, 3.319321E02
1.000000E02, 3.284415E02
1.000000E02, 3.249553E02
1.000000E02, 3.214733E02
1.000000E02, 3.179957E02
1.000000E02, 3.145225E02
1.000000E02, 3.110535E02
1.000000E02, 3.075889E02
1.000000E02, 3.041285E02
1.000000E02, 3.006725E02
1.000000E02, 2.972209E02
1.000000E02, 2.937735E02
1.000000E02, 2.903305E02
1.000000E02, 2.868917E02
1.000000E02, 2.834573E02
1.000000E02, 2.800273E02
1.000000E02, 2.766015E02
1.000000E02, 2.731801E02
1.000000E02, 2.697629E02
1.000000E02, 2.663501E02
1.000000E02, 2.629417E02
1.000000E02, 2.595375E02
1.000000E02, 2.561377E02
1.000000E02, 2.527421E02
1.000000E02, 2.493509E02
1.000000E02, 2.459641E02
1.000000E02, 2.425815E02
1.000000E02, 2.392033E02
1.000000E02, 2.358293E02
1.000000E02, 2.324597E02
1.000000E02, 2.290945E02
1.000000E02, 2.257335E02
1.000000E02, 2.223769E02
1.000000E02, 2.190245E02
1.000000E02, 2.156765E02
1.000000E02, 2.123329E02
1.000000E02, 2.089935E02
1.000000E02, 2.056585E02
1.000000E02, 2.023277E02
1.000000E02, 1.990013E02
1.000000E02, 1.956793E02
1.000000E02, 1.923615E02
1.000000E02, 1.890481E02
1.000000E02, 1.857389E02
1.000000E02, 1.824341E02
1.000000E02, 1.791337E02
1.000000E02, 1.758375E02
1.000000E02, 1.725457E02
1.000000E02, 1.692581E02
1.000000E02, 1.659749E02
1.000000E02, 1.626961E02
1.000000E02, 1.594215E02
1.000000E02, 1.561513E02
1.000000E02, 1.528853E02
1.000000E02, 1.496237E02
1.000000E02, 1.463665E02
1.000000E02, 1.431135E02
1.000000E02, 1.398649E02
1.000000E02, 1.366205E02
1.000000E02, 1.333805E02
1.000000E02, 1.301449E02
1.000000E02, 1.269135E02
1.000000E02, 1.236865E02
1.000000E02, 1.204637E02
1.000000E02, 1.172453E02
1.000000E02, 1.140313E02
1.000000E02, 1.108215E02
1.000000E02, 1.076161E02
1.000000E02, 1.044149E02
1.000000E02, 1.012181E02
1.000000E02, 9.802566E01
1.000000E02, 9.483750E01
1.000000E02, 9.165366E01
1.000000E02, 8.847414E01
1.000000E02, 8.529894E01
1.000000E02, 8.212806E01
1.000000E02, 7.896150E01
1.000000E02, 7.579926E01
1.000000E02, 7.264134E01
1.000000E02, 6.948774E01
1.000000E02, 6.633846E01
1.000000E02, 6.319350E01
1.000000E02, 6.005286E01
1.000000E02, 5.691654E01
1.000000E02, 5.378454E01
1.000000E02, 5.065686E01
1.000000E02, 4.753350E01
1.000000E02, 4.441446E01
1.000000E02, 4.129974E01
1.000000E02, 3.818934E01
1.000000E02, 3.508326E01
1.000000E02, 3.198150E01
1.000000E02, 2.888406E01
1.000000E02, 2.579094E01
1.000000E02, 2.270214E01
1.000000E02, 1.961766E01
1.000000E02, 1.653750E01
1.000000E02, 1.346166E01
1.000000E02, 1.039014E01
1.000000E02, 7.322940E00
1.000000E02, 4.260060E00
1.000000E02, 1.201500E00
1.000000E02, 3.581473E02
1.000000E02, 3.550973E02
1.000000E02, 3.520517E02
1.000000E02, 3.490105E02
1.000000E02, 3.459735E02
1.000000E02, 3.429409E02
1.000000E02, 3.399125E02
1.000000E02, 3.368885E02
1.000000E02, 3.338689E02
1.000000E02, 3.308535E02
1.000000E02, 3.278425E02
1.000000E02, 3.248357E02
1.000000E02, 3.218333E02
1.000000E02, 3.188353E02
1.000000E02, 3.158415E02
1.000000E02, 3.128521E02
1.000000E02, 3.098669E02
1.000000E02, 3.068861E02
1.000000E02, 3.039097E02
1.000000E02, 3.009375E02
1.000000E02, 2.979697E02
1.000000E02, 2.950061E02
1.000000E02, 2.920469E02
1.000000E02, 2.890921E02
1.000000E02, 2.861415E02
1.000000E02, 2.831953E02
1.000000E02, 2.802533E02
1.000000E02, 2.773157E02
1.000000E02, 2.743825E02
1.000000E02, 2.714535E02
1.000000E02, 2.685289E02
1.000000E02, 2.656085E02
1.000000E02, 2.626925E02
1.000000E02, 2.597809E02
1.000000E02, 2.568735E02
1.000000E02, 2.539705E02
1.000000E02, 2.510717E02
1.000000E02, 2.481773E02
1.000000E02, 2.452873E02
1.000000E02, 2.424015E02
1.000000E02, 2.395201E02
1.000000E02, 2.366429E02
1.000000E02, 2.337701E02
1.000000E02, 2.309017E02
1.000000E02, 2.280375E02
1.000000E02, 2.251777E02
1.000000E02, 2.223221E02
1.000000E02, 2.194709E02
1.000000E02, 2.166241E02
1.000000E02, 2.137815E02
1.000000E02, 2.109433E02
1.000000E02, 2.081093E02
1.000000E02, 2.052797E02
1.000000E02, 2.024545E02
1.000000E02, 1.996335E02
1.000000E02, 1.968169E02
1.000000E02, 1.940045E02
1.000000E02, 1.911965E02
1.000000E02, 1.883929E02
1.000000E02, 1.855935E02
1.000000E02, 1.827985E02
1.000000E02, 1.800077E02
1.000000E02, 1.772213E02
1.000000E02, 1.744393E02
1.000000E02, 1.716615E02
1.000000E02, 1.688881E02
1.000000E02, 1.661189E02
1.000000E02, 1.633541E02
1.000000E02, 1.605937E02
1.000000E02, 1.578375E02
1.000000E02, 1.550857E02
1.000000E02, 1.523381E02
1.000000E02, 1.495949E02
1.000000E02, 1.468561E02
1.000000E02, 1.441215E02
1.000000E02, 1.413913E02
1.000000E02, 1.386653E02
1.000000E02, 1.359437E02
1.000000E02, 1.332265E02
1.000000E02, 1.305135E02
1.000000E02, 1.278049E02
1.000000E02, 1.251005E02
1.000000E02, 1.224005E02
1.000000E02, 1.197049E02
1.000000E02, 1.170135E02
1.000000E02, 1.143265E02
1.000000E02, 1.116437E02
1.000000E02, 1.089653E02
1.000000E02, 1.062913E02
1.000000E02, 1.036215E02
1.000000E02, 1.009561E02
1.000000E02, 9.829494E01
1.000000E02, 9.563814E01
1.000000E02, 9.298566E01
1.000000E02, 9.033750E01
1.000000E02, 8.769366E01
1.000000E02, 8.505414E01
1.000000E02, 8.241894E01
1.000000E02, 7.978806E01
1.000000E02, 7.716150E01
1.000000E02, 7.453926E01
1.000000E02, 7.192134E01
1.000000E02, 6.930774E01
1.000000E02, 6.669846E01
1.000000E02, 6.409350E01
1.000000E02, 6.149286E01
1.000000E02, 5.889654E01
1.000000E02, 5.630454E01
1.000000E02, 5.371686E01
1.000000E02, 5.113350E01
1.000000E02, 4.855446E01
1.000000E02, 4.597974E01
1.000000E02, 4.340934E01
1.000000E02, 4.084326E01
1.000000E02, 3.828150E01
1.000000E02, 3.572406E01
1.000000E02, 3.317094E01
1.000000E02, 3.062214E01
1.000000E02, 2.807766E01
1.000000E02, 2.553750E01
1.000000E02, 2.300166E01
1.000000E02, 2.047014E01
1.000000E02, 1.794294E01
1.000000E02, 1.542006E01
1.000000E02, 1.290150E01
1.000000E02, 1.038726E01
1.000000E02, 7.877340E00
1.000000E02, 5.371740E00
1.000000E02, 2.870460E00
1.000000E02, 3.735000E-01
1.000000E02, 3.578809E02
1.000000E02, 3.553925E02
1.000000E02, 3.529085E02
1.000000E02, 3.504289E02
1.000000E02, 3.479535E02
1.000000E02, 3.454825E02
1.000000E02, 3.430157E02
1.000000E02, 3.405533E02
1.000000E02, 3.380953E02
1.000000E02, 3.356415E02
1.000000E02, 3.331921E02
1.000000E02, 3.307469E02
1.000000E02, 3.283061E02
1.000000E02, 3.258697E02
1.000000E02, 3.234375E02
1.000000E02, 3.210097E02
1.000000E02, 3.185861E02
1.000000E02, 3.161669E02
1.000000E02, 3.137521E02
1.000000E02, 3.113415E02
1.000000E02, 3.089353E02
1.000000E02, 3.065333E02
1.000000E02, 3.041357E02
1.000000E02, 3.017425E02
1.000000E02, 2.993535E02
1.000000E02, 2.969689E02
1.000000E02, 2.945885E02
1.000000E02, 2.922125E02
1.000000E02, 2.898409E02
1.000000E02, 2.874735E02
1.000000E02, 2.851105E02
1.000000E02, 2.827517E02
1.000000E02, 2.803973E02
1.000000E02, 2.780473E02
1.000000E02, 2.757015E02
1.000000E02, 2.733601E02
1.000000E02, 2.710229E02
1.000000E02, 2.686901E02
1.000000E02, 2.663617E02
1.000000E02, 2.640375E02
1.000000E02, 2.617177E02
1.000000E02, 2.594021E02
1.000000E02, 2.570909E02
1.000000E02, 2.547841E02
1.000000E02, 2.524815E02
1.000000E02, 2.501833E02
1.000000E02, 2.478893E02
1.000000E02, 2.455997E02
1.000000E02, 2.433145E02
1.000000E02, 2.410335E02
1.000000E02, 2.387569E02
1.000000E02, 2.364845E02
1.000000E02, 2.342165E02
1.000000E02, 2.319529E02
1.000000E02, 2.296935E02
1.000000E02, 2.274385E02
1.000000E02, 2.251877E02
1.000000E02, 2.229413E02
1.000000E02, 2.206993E02
1.000000E02, 2.184615E02
1.000000E02, 2.162281E02
1.000000E02, 2.139989E02
1.000000E02, 2.117741E02
1.000000E02, 2.095537E02
1.000000E02, 2.073375E02
1.000000E02, 2.051257E02
1.000000E02, 2.029181E02
1.000000E02, 2.007149E02
1.000000E02, 1.985161E02
1.000000E02, 1.963215E02
1.000000E02, 1.941313E02
1.000000E02, 1.919453E02
1.000000E02, 1.897637E02
1.000000E02, 1.875865E02
1.000000E02, 1.854135E02
1.000000E02, 1.832449E02
1.000000E02, 1.810805E02
1.000000E02, 1.789205E02
1.000000E02, 1.767649E02
1.000000E02, 1.746135E02
1.000000E02, 1.724665E02
1.000000E02, 1.703237E02
1.000000E02, 1.681853E02
1.000000E02, 1.660513E02
1.000000E02, 1.639215E02
1.000000E02, 1.617961E02
1.000000E02, 1.596749E02
1.000000E02, 1.575581E02
1.000000E02, 1.554457E02
1.000000E02, 1.533375E02
1.000000E02, 1.512337E02
1.000000E02, 1.491341E02
1.000000E02, 1.470389E02
1.000000E02, 1.449481E02
1.000000E02, 1.428615E02
1.000000E02, 1.407793E02
1.000000E02, 1.387013E02
1.000000E02, 1.366277E02
1.000000E02, 1.345585E02
1.000000E02, 1.324935E02
1.000000E02, 1.304329E02
1.000000E02, 1.283765E02
1.000000E02, 1.263245E02
1.000000E02, 1.242769E02
1.000000E02, 1.222335E02
1.000000E02, 1.201945E02
1.000000E02, 1.181597E02
1.000000E02, 1.161293E02
1.000000E02, 1.141033E02
1.000000E02, 1.120815E02
1.000000E02, 1.100641E02
1.000000E02, 1.080509E02
1.000000E02, 1.060421E02
1.000000E02, 1.040377E02
1.000000E02, 1.020375E02
1.000000E02, 1.000417E02
1.000000E02, 9.805014E01
1.000000E02, 9.606294E01
1.000000E02, 9.408006E01
1.000000E02, 9.210150E01
1.000000E02, 9.012726E01
1.000000E02, 8.815734E01
1.000000E02, 8.619174E01
1.000000E02, 8.423046E01
1.000000E02, 8.227350E01
1.000000E02, 8.032086E01
1.000000E02, 7.837254E01
1.000000E02, 7.642854E01
1.000000E02, 7.448886E01
1.000000E02, 7.255350E01
1.000000E02, 7.062246E01
1.000000E02, 6.869574E01
1.000000E02, 6.677334E01
1.000000E02, 6.485526E01
1.000000E02, 6.294150E01
1.000000E02, 6.103206E01
1.000000E02, 5.912694E01
1.000000E02, 5.722614E01
1.000000E02, 5.532966E01
1.000000E02, 5.343750E01
1.000000E02, 5.154966E01
1.000000E02, 4.966614E01
1.000000E02, 4.778694E01
1.000000E02, 4.591206E01
1.000000E02, 4.404150E01
1.000000E02, 4.217526E01
1.000000E02, 4.031334E01
1.000000E02, 3.845574E01
1.000000E02, 3.660246E01
1.000000E02, 3.475350E01
1.000000E02, 3.290886E01
1.000000E02, 3.106854E01
1.000000E02, 2.923254E01
1.000000E02, 2.740086E01
1.000000E02, 2.557350E01
1.000000E02, 2.375046E01
1.000000E02, 2.193174E01
1.000000E02, 2.011734E01
1.000000E02, 1.830726E01
1.000000E02, 1.650150E01
1.000000E02, 1.470006E01
1.000000E02, 1.290294E01
1.000000E02, 1.111014E01
1.000000E02, 9.321660E00
1.000000E02, 7.537500E00
1.000000E02, 5.757660E00
1.000000E02, 3.982140E00
1.000000E02, 2.210940E00
1.000000E02, 4.440600E-01
1.000000E02, 3.586815E02
1.000000E02, 3.569233E02
1.000000E02, 3.551693E02
1.000000E02, 3.534197E02
1.000000E02, 3.516745E02
1.000000E02, 3.499335E02
1.000000E02, 3.481969E02
1.000000E02, 3.464645E02
1.000000E02, 3.447365E02
1.000000E02, 3.430129E02
1.000000E02, 3.412935E02
1.000000E02, 3.395785E02
1.000000E02, 3.378677E02
1.000000E02, 3.361613E02
1.000000E02, 3.344593E02
1.000000E02, 3.327615E02
1.000000E02, 3.310681E02
1.000000E02, 3.293789E02
1.000000E02, 3.276941E02
1.000000E02, 3.260137E02
1.000000E02, 3.243375E02
1.000000E02, 3.226657E02
1.000000E02, 3.209981E02
1.000000E02, 3.193349E02
1.000000E02, 3.176761E02
1.000000E02, 3.160215E02
1.000000E02, 3.143713E02
1.000000E02, 3.127253E02
1.000000E02, 3.110837E02
1.000000E02, 3.094465E02
1.000000E02, 3.078135E02
1.000000E02, 3.061849E02
1.000000E02, 3.045605E02
1.000000E02, 3.029405E02
1.000000E02, 3.013249E02
1.000000E02, 2.997135E02
1.000000E02, 2.981065E02
1.000000E02, 2.965037E02
1.000000E02, 2.949053E02
1.000000E02, 2.933113E02
1.000000E02, 2.917215E02
1.000000E02, 2.901361E02
1.000000E02, 2.885549E02
1.000000E02, 2.869781E02
1.000000E02, 2.854057E02
1.000000E02, 2.838375E02
1.000000E02, 2.822737E02
1.000000E02, 2.807141E02
1.000000E02, 2.791589E02
1.000000E02, 2.776081E02
1.000000E02, 2.760615E02
1.000000E02, 2.745193E02
1.000000E02, 2.729813E02
1.000000E02, 2.714477E02
1.000000E02, 2.699185E02
1.000000E02, 2.683935E02
1.000000E02, 2.668729E02
1.000000E02, 2.653565E02
1.000000E02, 2.638445E02
1.000000E02, 2.623369E02
1.000000E02, 2.608335E02
1.000000E02, 2.593345E02
1.000000E02, 2.578397E02
1.000000E02, 2.563493E02
1.000000E02, 2.548633E02
1.000000E02, 2.533815E02
1.000000E02, 2.519041E02
1.000000E02, 2.504309E02
1.000000E02, 2.489621E02
1.000000E02, 2.474977E02
1.000000E02, 2.460375E02
1.000000E02, 2.445817E02
1.000000E02, 2.431301E02
1.000000E02, 2.416829E02
1.000000E02, 2.402401E02
1.000000E02, 2.388015E02
1.000000E02, 2.373673E02
1.000000E02, 2.359373E02
1.000000E02, 2.345117E02
1.000000E02, 2.330905E02
1.000000E02, 2.316735E02
1.000000E02, 2.302609E02
1.000000E02, 2.288525E02
1.000000E02, 2.274485E02
1.000000E02, 2.260489E02
1.000000E02, 2.246535E02
1.000000E02, 2.232625E02
1.000000E02, 2.218757E02
1.000000E02, 2.204933E02
1.000000E02, 2.191153E02
1.000000E02, 2.177415E02
1.000000E02, 2.163721E02
1.000000E02, 2.150069E02
1.000000E02, 2.136461E02
1.000000E02, 2.122897E02
1.000000E02, 2.109375E02
1.000000E02, 2.095897E02
1.000000E02, 2.082461E02
1.000000E02, 2.069069E02
1.000000E02, 2.055721E02
1.000000E02, 2.042415E02
1.000000E02, 2.029153E02
1.000000E02, 2.015933E02
1.000000E02, 2.002757E02
1.000000E02, 1.989625E02
1.000000E02, 1.976535E02
1.000000E02, 1.963489E02
1.000000E02, 1.950485E02
1.000000E02, 1.937525E02
1.000000E02, 1.924609E02
1.000000E02, 1.911735E02
1.000000E02, 1.898905E02
1.000000E02, 1.886117E02
1.000000E02, 1.873373E02
1.000000E02, 1.860673E02
1.000000E02, 1.848015E02
1.000000E02, 1.835401E02
1.000000E02, 1.822829E02
1.000000E02, 1.810301E02
1.000000E02, 1.797817E02
1.000000E02, 1.785375E02
1.000000E02, 1.772977E02
1.000000E02, 1.760621E02
1.000000E02, 1.748309E02
1.000000E02, 1.736041E02
1.000000E02, 1.723815E02
1.000000E02, 1.711633E02
1.000000E02, 1.699493E02
1.000000E02, 1.687397E02
1.000000E02, 1.675345E02
1.000000E02, 1.663335E02
1.000000E02, 1.651369E02
1.000000E02, 1.639445E02
1.000000E02, 1.627565E02
1.000000E02, 1.615729E02
1.000000E02, 1.603935E02
1.000000E02, 1.592185E02
1.000000E02, 1.580477E02
1.000000E02, 1.568813E02
1.000000E02, 1.557193E02
1.000000E02, 1.545615E02
1.000000E02, 1.534081E02
1.000000E02, 1.522589E02
1.000000E02, 1.511141E02
1.000000E02, 1.499737E02
1.000000E02, 1.488375E02
1.000000E02, 1.477057E02
1.000000E02, 1.465781E02
1.000000E02, 1.454549E02
1.000000E02, 1.443361E02
1.000000E02, 1.432215E02
1.000000E02, 1.421113E02
1.000000E02, 1.410053E02
1.000000E02, 1.399037E02
1.000000E02, 1.388065E02
1.000000E02, 1.377135E02
1.000000E02, 1.366249E02
1.000000E02, 1.355405E02
1.000000E02, 1.344605E02
1.000000E02, 1.333849E02
1.000000E02, 1.323135E02
1.000000E02, 1.312465E02
1.000000E02, 1.301837E02
1.000000E02, 1.291253E02
1.000000E02, 1.280713E02
1.000000E02, 1.270215E02
1.000000E02, 1.259761E02
1.000000E02, 1.249349E02
1.000000E02, 1.238981E02
1.000000E02, 1.228657E02
1.000000E02, 1.218375E02
1.000000E02, 1.208137E02
1.000000E02, 1.197941E02
1.000000E02, 1.187789E02
1.000000E02, 1.177681E02
1.000000E02, 1.167615E02
1.000000E02, 1.157593E02
1.000000E02, 1.147613E02
1.000000E02, 1.137677E02
1.000000E02, 1.127785E02
1.000000E02, 1.117935E02
1.000000E02, 1.108129E02
1.000000E02, 1.098365E02
1.000000E02, 1.088645E02
1.000000E02, 1.078969E02
1.000000E02, 1.069335E02
1.000000E02, 1.059745E02
1.000000E02, 1.050197E02
1.000000E02, 1.040693E02
1.000000E02, 1.031233E02
1.000000E02, 1.021815E02
1.000000E02, 1.012441E02
1.000000E02, 1.003109E02
1.000000E02, 9.938214E01
1.000000E02, 9.845766E01
1.000000E02, 9.753750E01
1.000000E02, 9.662166E01
1.000000E02, 9.571014E01
1.000000E02, 9.480294E01
1.000000E02, 9.390006E01
1.000000E02, 9.300150E01
1.000000E02, 9.210726E01
1.000000E02, 9.121734E01
1.000000E02, 9.033174E01
1.000000E02, 8.945046E01
1.000000E02, 8.857350E01
1.000000E02, 8.770086E01
1.000000E02, 8.683254E01
1.000000E02, 8.596854E01
1.000000E02, 8.510886E01
1.000000E02, 8.425350E01
1.000000E02, 8.340246E01
1.000000E02, 8.255574E01
1.000000E02, 8.171334E01
1.000000E02, 8.087526E01
1.000000E02, 8.004150E01
1.000000E02, 7.921206E01
1.000000E02, 7.838694E01
1.000000E02, 7.756614E01
1.000000E02, 7.674966E01
1.000000E02, 7.593750E01
1.000000E02, 7.512966E01
1.000000E02, 7.432614E01
1.000000E02, 7.352694E01
1.000000E02, 7.273206E01
1.000000E02, 7.194150E01
1.000000E02, 7.115526E01
1.000000E02, 7.037334E01
1.000000E02, 6.959574E01
1.000000E02, 6.882246E01
1.000000E02, 6.805350E01
1.000000E02, 6.728886E01
1.000000E02, 6.652854E01
1.000000E02, 6.577254E01
1.000000E02, 6.502086E01
1.000000E02, 6.427350E01
1.000000E02, 6.353046E01
1.000000E02, 6.279174E01
1.000000E02, 6.205734E01
1.000000E02, 6.132726E01
1.000000E02, 6.060150E01
1.000000E02, 5.988006E01
1.000000E02, 5.916294E01
1.000000E02, 5.845014E01
1.000000E02, 5.774166E01
1.000000E02, 5.703750E01
1.000000E02, 5.633766E01
1.000000E02, 5.564214E01
1.000000E02, 5.495094E01
1.000000E02, 5.426406E01
1.000000E02, 5.358150E01
1.000000E02, 5.290326E01
1.000000E02, 5.222934E01
1.000000E02, 5.155974E01
1.000000E02, 5.089446E01
1.000000E02, 5.023350E01
1.000000E02, 4.957686E01
1.000000E02, 4.892454E01
1.000000E02, 4.827654E01
1.000000E02, 4.763286E01
1.000000E02, 4.699350E01
1.000000E02, 4.635846E01
1.000000E02, 4.572774E01
1.000000E02, 4.510134E01
1.000000E02, 4.447926E01
1.000000E02, 4.386150E01
1.000000E02, 4.324806E01
1.000000E02, 4.263894E01
1.000000E02, 4.203414E01
1.000000E02, 4.143366E01
1.000000E02, 4.083750E01
1.000000E02, 4.024566E01
1.000000E02, 3.965814E01
1.000000E02, 3.907494E01
1.000000E02, 3.849606E01
1.000000E02, 3.792150E01
1.000000E02, 3.735126E01
1.000000E02, 3.678534E01
1.000000E02, 3.622374E01
1.000000E02, 3.566646E01
1.000000E02, 3.511350E01
1.000000E02, 3.456486E01
1.000000E02, 3.402054E01
1.000000E02, 3.348054E01
1.000000E02, 3.294486E01
1.000000E02, 3.241350E01
1.000000E02, 3.188646E01
1.000000E02, 3.136374E01
1.000000E02, 3.084534E01
1.000000E02, 3.033126E01
1.000000E02, 2.982150E01
1.000000E02, 2.931606E01
1.000000E02, 2.881494E01
1.000000E02, 2.831814E01
1.000000E02, 2.782566E01
1.000000E02, 2.733750E01
1.000000E02, 2.685366E01
1.000000E02, 2.637414E01
1.000000E02, 2.589894E01
1.000000E02, 2.542806E01
1.000000E02, 2.496150E01
1.000000E02, 2.449926E01
1.000000E02, 2.404134E01
1.000000E02, 2.358774E01
1.000000E02, 2.313846E01
1.000000E02, 2.269350E01
1.000000E02, 2.225286E01
1.000000E02, 2.181654E01
1.000000E02, 2.138454E01
1.000000E02, 2.095686E01
1.000000E02, 2.053350E01
1.000000E02, 2.011446E01
1.000000E02, 1.969974E01
1.000000E02, 1.928934E01
1.000000E02, 1.888326E01
1.000000E02, 1.848150E01
1.000000E02, 1.808406E01
1.000000E02, 1.769094E01
1.000000E02, 1.730214E01
1.000000E02, 1.691766E01
1.000000E02, 1.653750E01
1.000000E02, 1.616166E01
1.000000E02, 1.579014E01
1.000000E02, 1.542294E01
1.000000E02, 1.506006E01
1.000000E02, 1.470150E01
1.000000E02, 1.434726E01
1.000000E02, 1.399734E01
1.000000E02, 1.365174E01
1.000000E02, 1.331046E01
1.000000E02, 1.297350E01
1.000000E02, 1.264086E01
1.000000E02, 1.231254E01
1.000000E02, 1.198854E01
1.000000E02, 1.166886E01
1.000000E02, 1.135350E01
1.000000E02, 1.104246E01
1.000000E02, 1.073574E01
1.000000E02, 1.043334E01
1.000000E02, 1.013526E01
1.000000E02, 9.841500E00
1.000000E02, 9.552060E00
1.000000E02, 9.266940E00
1.000000E02, 8.986140E00
1.000000E02, 8.709660E00
1.000000E02, 8.437500E00
1.000000E02, 8.169660E00
1.000000E02, 7.906140E00
1.000000E02, 7.646940E00
1.000000E02, 7.392060E00
1.000000E02, 7.141500E00
1.000000E02, 6.895260E00
1.000000E02, 6.653340E00
1.000000E02, 6.415740E00
1.000000E02, 6.182460E00
1.000000E02, 5.953500E00
1.000000E02, 5.728860E00
1.000000E02, 5.508540E00
1.000000E02, 5.292540E00
1.000000E02, 5.080860E00
1.000000E02, 4.873500E00
1.000000E02, 4.670460E00
1.000000E02, 4.471740E00
1.000000E02, 4.277340E00
1.000000E02, 4.087260E00
1.000000E02, 3.901500E00
1.000000E02, 3.720060E00
1.000000E02, 3.542940E00
1.000000E02, 3.370140E00
1.000000E02, 3.201660E00
1.000000E02, 3.037500E00
1.000000E02, 2.877660E00
1.000000E02, 2.722140E00
1.000000E02, 2.570940E00
1.000000E02, 2.424060E00
1.000000E02, 2.281500E00
1.000000E02, 2.143260E00
1.000000E02, 2.009340E00
1.000000E02, 1.879740E00
1.000000E02, 1.754460E00
1.000000E02, 1.633500E00
1.000000E02, 1.516860E00
1.000000E02, 1.404540E00
1.000000E02, 1.296540E00
1.000000E02, 1.192860E00
1.000000E02, 1.093500E00
1.000000E02, 9.984600E-01
1.000000E02, 9.077400E-01
1.000000E02, 8.213400E-01
1.000000E02, 7.392600E-01
1.000000E02, 6.615000E-01
1.000000E02, 5.880600E-01
1.000000E02, 5.189400E-01
1.000000E02, 4.541400E-01
1.000000E02, 3.936600E-01
1.000000E02, 3.375000E-01
1.000000E02, 2.856600E-01
1.000000E02, 2.381400E-01
1.000000E02, 1.949400E-01
1.000000E02, 1.560600E-01
1.000000E02, 1.215000E-01
1.000000E02, 9.126000E-02
1.000000E02, 6.534000E-02
1.000000E02, 4.374000E-02
1.000000E02, 2.646000E-02
1.000000E02, 1.350000E-02
1.000000E02, 4.860000E-03
1.000000E02, 5.400000E-04
1.000000E02, 5.400000E-04
1.000000E02, 4.860000E-03
1.000000E02, 1.350000E-02
1.000000E02, 2.646000E-02
1.000000E02, 4.374000E-02
1.000000E02, 6.534000E-02
1.000000E02, 9.126000E-02
1.000000E02, 1.215000E-01
1.000000E02, 1.560600E-01
1.000000E02, 1.949400E-01
1.000000E02, 2.381400E-01
1.000000E02, 2.856600E-01
1.000000E02, 3.375000E-01
1.000000E02, 3.936600E-01
1.000000E02, 4.541400E-01
1.000000E02, 5.189400E-01
1.000000E02, 5.880600E-01
1.000000E02, 6.615000E-01
1.000000E02, 7.392600E-01
1.000000E02, 8.213400E-01
1.000000E02, 9.077400E-01
1.000000E02, 9.984600E-01
1.000000E02, 1.093500E00
1.000000E02, 1.192860E00
1.000000E02, 1.296540E00
1.000000E02, 1.404540E00
1.000000E02, 1.516860E00
1.000000E02, 1.633500E00
1.000000E02, 1.754460E00
1.000000E02, 1.879740E00
1.000000E02, 2.009340E00
1.000000E02, 2.143260E00
1.000000E02, 2.281500E00
1.000000E02, 2.424060E00
1.000000E02, 2.570940E00
1.000000E02, 2.722140E00
1.000000E02, 2.877660E00
1.000000E02, 3.037500E00
1.000000E02, 3.201660E00
1.000000E02, 3.370140E00
1.000000E02, 3.542940E00
1.000000E02, 3.720060E00
1.000000E02, 3.901500E00
1.000000E02, 4.087260E00
1.000000E02, 4.277340E00
1.000000E02, 4.471740E00
1.000000E02, 4.670460E00
1.000000E02, 4.873500E00
1.000000E02, 5.080860E00
1.000000E02, 5.292540E00
1.000000E02, 5.508540E00
1.000000E02, 5.728860E00
1.000000E02, 5.953500E00
1.000000E02, 6.182460E00
1.000000E02, 6.415740E00
1.000000E02, 6.653340E00
1.000000E02, 6.895260E00
1.000000E02, 7.141500E00
1.000000E02, 7.392060E00
1.000000E02, 7.646940E00
1.000000E02, 7.906140E00
1.000000E02, 8.169660E00
1.000000E02, 8.437500E00
1.000000E02, 8.709660E00
1.000000E02, 8.986140E00
1.000000E02, 9.266940E00
1.000000E02, 9.552060E00
1.000000E02, 9.841500E00
1.000000E02, 1.013526E01
1.000000E02, 1.043334E01
1.000000E02, 1.073574E01
1.000000E02, 1.104246E01
1.000000E02, 1.135350E01
1.000000E02, 1.166886E01
1.000000E02, 1.198854E01
1.000000E02, 1.231254E01
1.000000E02, 1.264086E01
1.000000E02, 1.297350E01
1.000000E02, 1.331046E01
1.000000E02, 1.365174E01
1.000000E02, 1.399734E01
1.000000E02, 1.434726E01
1.000000E02, 1.470150E01
1.000000E02, 1.506006E01
1.000000E02, 1.542294E01
1.000000E02, 1.579014E01
1.000000E02, 1.616166E01
1.000000E02, 1.653750E01
1.000000E02, 1.691766E01
1.000000E02, 1.730214E01
1.000000E02, 1.769094E01
1.000000E02, 1.808406E01
1.000000E02, 1.848150E01
1.000000E02, 1.888326E01
1.000000E02, 1.928934E01
1.000000E02, 1.969974E01
1.000000E02, 2.011446E01
1.000000E02, 2.053350E01
1.000000E02, 2.095686E01
1.000000E02, 2.138454E01
1.000000E02, 2.181654E01
1.000000E02, 2.225286E01
1.000000E02, 2.269350E01
1.000000E02, 2.313846E01
1.000000E02, 2.358774E01
1.000000E02, 2.404134E01
1.000000E02, 2.449926E01
1.000000E02, 2.496150E01
1.000000E02, 2.542806E01
1.000000E02, 2.589894E01
1.000000E02, 2.637414E01
1.000000E02, 2.685366E01
1.000000E02, 2.733750E01
1.000000E02, 2.782566E01
1.000000E02, 2.831814E01
1.000000E02, 2.881494E01
1.000000E02, 2.931606E01
1.000000E02, 2.982150E01
1.000000E02, 3.033126E01
1.000000E02, 3.084534E01
1.000000E02, 3.136374E01
1.000000E02, 3.188646E01
1.000000E02, 3.241350E01
1.000000E02, 3.294486E01
1.000000E02, 3.348054E01
1.000000E02, 3.402054E01
1.000000E02, 3.456486E01
1.000000E02, 3.511350E01
1.000000E02, 3.566646E01
1.000000E02, 3.622374E01
1.000000E02, 3.678534E01
1.000000E02, 3.735126E01
1.000000E02, 3.792150E01
1.000000E02, 3.849606E01
1.000000E02, 3.907494E01
1.000000E02, 3.965814E01
1.000000E02, 4.024566E01
1.000000E02, 4.083750E01
1.000000E02, 4.143366E01
1.000000E02, 4.203414E01
1.000000E02, 4.263894E01
1.000000E02, 4.324806E01
1.000000E02, 4.386150E01
1.000000E02, 4.447926E01
1.000000E02, 4.510134E01
1.000000E02, 4.572774E01
1.000000E02, 4.635846E01
1.000000E02, 4.699350E01
1.000000E02, 4.763286E01
1.000000E02, 4.827654E01
1.000000E02, 4.892454E01
1.000000E02, 4.957686E01
1.000000E02, 5.023350E01
1.000000E02, 5.089446E01
1.000000E02, 5.155974E01
1.000000E02, 5.222934E01
1.000000E02, 5.290326E01
1.000000E02, 5.358150E01
1.000000E02, 5.426406E01
1.000000E02, 5.495094E01
1.000000E02, 5.564214E01
1.000000E02, 5.633766E01
1.000000E02, 5.703750E01
1.000000E02, 5.774166E01
1.000000E02, 5.845014E01
1.000000E02, 5.916294E01
1.000000E02, 5.988006E01
1.000000E02, 6.060150E01
1.000000E02, 6.132726E01
1.000000E02, 6.205734E01
1.000000E02, 6.279174E01
1.000000E02, 6.353046E01
1.000000E02, 6.427350E01
1.000000E02, 6.502086E01
1.000000E02, 6.577254E01
1.000000E02, 6.652854E01
1.000000E02, 6.728886E01
1.000000E02, 6.805350E01
1.000000E02, 6.882246E01
1.000000E02, 6.959574E01
1.000000E02, 7.037334E01
1.000000E02, 7.115526E01
1.000000E02, 7.194150E01
1.000000E02, 7.273206E01
1.000000E02, 7.352694E01
1.000000E02, 7.432614E01
1.000000E02, 7.512966E01
1.000000E02, 7.593750E01
1.000000E02, 7.674966E01
1.000000E02, 7.756614E01
1.000000E02, 7.838694E01
1.000000E02, 7.921206E01
1.000000E02, 8.004150E01
1.000000E02, 8.087526E01
1.000000E02, 8.171334E01
1.000000E02, 8.255574E01
1.000000E02, 8.340246E01
1.000000E02, 8.425350E01
1.000000E02, 8.510886E01
1.000000E02, 8.596854E01
1.000000E02, 8.683254E01
1.000000E02, 8.770086E01
1.000000E02, 8.857350E01
1.000000E02, 8.945046E01
1.000000E02, 9.033174E01
1.000000E02, 9.121734E01
1.000000E02, 9.210726E01
1.000000E02, 9.300150E01
1.000000E02, 9.390006E01
1.000000E02, 9.480294E01
1.000000E02, 9.571014E01
1.000000E02, 9.662166E01
1.000000E02, 9.753750E01
1.000000E02, 9.845766E01
1.000000E02, 9.938214E01
1.000000E02, 1.003109E02
1.000000E02, 1.012441E02
1.000000E02, 1.021815E02
1.000000E02, 1.031233E02
1.000000E02, 1.040693E02
1.000000E02, 1.050197E02
1.000000E02, 1.059745E02
1.000000E02, 1.069335E02
1.000000E02, 1.078969E02
1.000000E02, 1.088645E02
1.000000E02, 1.098365E02
1.000000E02, 1.108129E02
1.000000E02, 1.117935E02
1.000000E02, 1.127785E02
1.000000E02, 1.137677E02
1.000000E02, 1.147613E02
1.000000E02, 1.157593E02
1.000000E02, 1.167615E02
1.000000E02, 1.177681E02
1.000000E02, 1.187789E02
1.000000E02, 1.197941E02
1.000000E02, 1.208137E02
1.000000E02, 1.218375E02
1.000000E02, 1.228657E02
1.000000E02, 1.238981E02
1.000000E02, 1.249349E02
1.000000E02, 1.259761E02
1.000000E02, 1.270215E02
1.000000E02, 1.280713E02
1.000000E02, 1.291253E02
1.000000E02, 1.301837E02
1.000000E02, 1.312465E02
1.000000E02, 1.323135E02
1.000000E02, 1.333849E02
1.000000E02, 1.344605E02
1.000000E02, 1.355405E02
1.000000E02, 1.366249E02
1.000000E02, 1.377135E02
1.000000E02, 1.388065E02
1.000000E02, 1.399037E02
1.000000E02, 1.410053E02
1.000000E02, 1.421113E02
1.000000E02, 1.432215E02
1.000000E02, 1.443361E02
1.000000E02, 1.454549E02
1.000000E02, 1.465781E02
1.000000E02, 1.477057E02
1.000000E02, 1.488375E02
1.000000E02, 1.499737E02
1.000000E02, 1.511141E02
1.000000E02, 1.522589E02
1.000000E02, 1.534081E02
1.000000E02, 1.545615E02
1.000000E02, 1.557193E02
1.000000E02, 1.568813E02
1.000000E02, 1.580477E02
1.000000E02, 1.592185E02
1.000000E02, 1.603935E02
1.000000E02, 1.615729E02
1.000000E02, 1.627565E02
1.000000E02, 1.639445E02
1.000000E02, 1.651369E02
1.000000E02, 1.663335E02
1.000000E02, 1.675345E02
1.000000E02, 1.687397E02
1.000000E02, 1.699493E02
1.000000E02, 1.711633E02
1.000000E02, 1.723815E02
1.000000E02, 1.736041E02
1.000000E02, 1.748309E02
1.000000E02, 1.760621E02
1.000000E02, 1.772977E02
1.000000E02, 1.785375E02
1.000000E02, 1.797817E02
1.000000E02, 1.810301E02
1.000000E02, 1.822829E02
1.000000E02, 1.835401E02
1.000000E02, 1.848015E02
1.000000E02, 1.860673E02
1.000000E02, 1.873373E02
1.000000E02, 1.886117E02
1.000000E02, 1.898905E02
1.000000E02, 1.911735E02
1.000000E02, 1.924609E02
1.000000E02, 1.937525E02
1.000000E02, 1.950485E02
1.000000E02, 1.963489E02
1.000000E02, 1.976535E02
1.000000E02, 1.989625E02
1.000000E02, 2.002757E02
1.000000E02, 2.015933E02
1.000000E02, 2.029153E02
1.000000E02, 2.042415E02
1.000000E02, 2.055721E02
1.000000E02, 2.069069E02
1.000000E02, 2.082461E02
1.000000E02, 2.095897E02
1.000000E02, 2.109375E02
1.000000E02, 2.122897E02
1.000000E02, 2.136461E02
1.000000E02, 2.150069E02
1.000000E02, 2.163721E02
1.000000E02, 2.177415E02
1.000000E02, 2.191153E02
1.000000E02, 2.204933E02
1.000000E02, 2.218757E02
1.000000E02, 2.232625E02
1.000000E02, 2.246535E02
1.000000E02, 2.260489E02
1.000000E02, 2.274485E02
1.000000E02, 2.288525E02
1.000000E02, 2.302609E02
1.000000E02, 2.316735E02
1.000000E02, 2.330905E02
1.000000E02, 2.345117E02
1.000000E02, 2.359373E02
1.000000E02, 2.373673E02
1.000000E02, 2.388015E02
1.000000E02, 2.402401E02
1.000000E02, 2.416829E02
1.000000E02, 2.431301E02
1.000000E02, 2.445817E02
1.000000E02, 2.460375E02
1.000000E02, 2.474977E02
1.000000E02, 2.489621E02
1.000000E02, 2.504309E02
1.000000E02, 2.519041E02
1.000000E02, 2.533815E02
1.000000E02, 2.548633E02
1.000000E02, 2.563493E02
1.000000E02, 2.578397E02
1.000000E02, 2.593345E02
1.000000E02, 2.608335E02
1.000000E02, 2.623369E02
1.000000E02, 2.638445E02
1.000000E02, 2.653565E02
1.000000E02, 2.668729E02
1.000000E02, 2.683935E02
1.000000E02, 2.699185E02
1.000000E02, 2.714477E02
1.000000E02, 2.729813E02
1.000000E02, 2.745193E02
1.000000E02, 2.760615E02
1.000000E02, 2.776081E02
1.000000E02, 2.791589E02
1.000000E02, 2.807141E02
1.000000E02, 2.822737E02
1.000000E02, 2.838375E02
1.000000E02, 2.854057E02
1.000000E02, 2.869781E02
1.000000E02, 2.885549E02
1.000000E02, 2.901361E02
1.000000E02, 2.917215E02
1.000000E02, 2.933113E02
1.000000E02, 2.949053E02
1.000000E02, 2.965037E02
1.000000E02, 2.981065E02
1.000000E02, 2.997135E02
1.000000E02, 3.013249E02
1.000000E02, 3.029405E02
1.000000E02, 3.045605E02
1.000000E02, 3.061849E02
1.000000E02, 3.078135E02
1.000000E02, 3.094465E02
1.000000E02, 3.110837E02
1.000000E02, 3.127253E02
1.000000E02, 3.143713E02
1.000000E02, 3.160215E02
1.000000E02, 3.176761E02
1.000000E02, 3.193349E02
1.000000E02, 3.209981E02
1.000000E02, 3.226657E02
1.000000E02, 3.243375E02
1.000000E02, 3.260137E02
1.000000E02, 3.276941E02
1.000000E02, 3.293789E02
1.000000E02, 3.310681E02
1.000000E02, 3.327615E02
1.000000E02, 3.344593E02
1.000000E02, 3.361613E02
1.000000E02, 3.378677E02
1.000000E02, 3.395785E02
1.000000E02, 3.412935E02
1.000000E02, 3.430129E02
1.000000E02, 3.447365E02
1.000000E02, 3.464645E02
1.000000E02, 3.481969E02
1.000000E02, 3.499335E02
1.000000E02, 3.516745E02
1.000000E02, 3.534197E02
1.000000E02, 3.551693E02
1.000000E02, 3.569233E02
1.000000E02, 3.586815E02
1.000000E02, 4.440600E-01
1.000000E02, 2.210940E00
1.000000E02, 3.982140E00
1.000000E02, 5.757660E00
1.000000E02, 7.537500E00
1.000000E02, 9.321660E00
1.000000E02, 1.111014E01
1.000000E02, 1.290294E01
1.000000E02, 1.470006E01
1.000000E02, 1.650150E01
1.000000E02, 1.830726E01
1.000000E02, 2.011734E01
1.000000E02, 2.193174E01
1.000000E02, 2.375046E01
1.000000E02, 2.557350E01
1.000000E02, 2.740086E01
1.000000E02, 2.923254E01
1.000000E02, 3.106854E01
1.000000E02, 3.290886E01
1.000000E02, 3.475350E01
1.000000E02, 3.660246E01
1.000000E02, 3.845574E01
1.000000E02, 4.031334E01
1.000000E02, 4.217526E01
1.000000E02, 4.404150E01
1.000000E02, 4.591206E01
1.000000E02, 4.778694E01
1.000000E02, 4.966614E01
1.000000E02, 5.154966E01
1.000000E02, 5.343750E01
1.000000E02, 5.532966E01
1.000000E02, 5.722614E01
1.000000E02, 5.912694E01
1.000000E02, 6.103206E01
1.000000E02, 6.294150E01
1.000000E02, 6.485526E01
1.000000E02, 6.677334E01
1.000000E02, 6.869574E01
1.000000E02, 7.062246E01
1.000000E02, 7.255350E01
1.000000E02, 7.448886E01
1.000000E02, 7.642854E01
1.000000E02, 7.837254E01
1.000000E02, 8.032086E01
1.000000E02, 8.227350E01
1.000000E02, 8.423046E01
1.000000E02, 8.619174E01
1.000000E02, 8.815734E01
1.000000E02, 9.012726E01
1.000000E02, 9.210150E01
1.000000E02, 9.408006E01
1.000000E02, 9.606294E01
1.000000E02, 9.805014E01
1.000000E02, 1.000417E02
1.000000E02, 1.020375E02
1.000000E02, 1.040377E02
1.000000E02, 1.060421E02
1.000000E02, 1.080509E02
1.000000E02, 1.100641E02
1.000000E02, 1.120815E02
1.000000E02, 1.141033E02
1.000000E02, 1.161293E02
1.000000E02, 1.181597E02
1.000000E02, 1.201945E02
1.000000E02, 1.222335E02
1.000000E02, 1.242769E02
1.000000E02, 1.263245E02
1.000000E02, 1.283765E02
1.000000E02, 1.304329E02
1.000000E02, 1.324935E02
1.000000E02, 1.345585E02
1.000000E02, 1.366277E02
1.000000E02, 1.387013E02
1.000000E02, 1.407793E02
1.000000E02, 1.428615E02
1.000000E02, 1.449481E02
1.000000E02, 1.470389E02
1.000000E02, 1.491341E02
1.000000E02, 1.512337E02
1.000000E02, 1.533375E02
1.000000E02, 1.554457E02
1.000000E02, 1.575581E02
1.000000E02, 1.596749E02
1.000000E02, 1.617961E02
1.000000E02, 1.639215E02
1.000000E02, 1.660513E02
1.000000E02, 1.681853E02
1.000000E02, 1.703237E02
1.000000E02, 1.724665E02
1.000000E02, 1.746135E02
1.000000E02, 1.767649E02
1.000000E02, 1.789205E02
1.000000E02, 1.810805E02
1.000000E02, 1.832449E02
1.000000E02, 1.854135E02
1.000000E02, 1.875865E02
1.000000E02, 1.897637E02
1.000000E02, 1.919453E02
1.000000E02, 1.941313E02
1.000000E02, 1.963215E02
1.000000E02, 1.985161E02
1.000000E02, 2.007149E02
1.000000E02, 2.029181E02
1.000000E02, 2.051257E02
1.000000E02, 2.073375E02
1.000000E02, 2.095537E02
1.000000E02, 2.117741E02
1.000000E02, 2.139989E02
1.000000E02, 2.162281E02
1.000000E02, 2.184615E02
1.000000E02, 2.206993E02
1.000000E02, 2.229413E02
1.000000E02, 2.251877E02
1.000000E02, 2.274385E02
1.000000E02, 2.296935E02
1.000000E02, 2.319529E02
1.000000E02, 2.342165E02
1.000000E02, 2.364845E02
1.000000E02, 2.387569E02
1.000000E02, 2.410335E02
1.000000E02, 2.433145E02
1.000000E02, 2.455997E02
1.000000E02, 2.478893E02
1.000000E02, 2.501833E02
1.000000E02, 2.524815E02
1.000000E02, 2.547841E02
1.000000E02, 2.570909E02
1.000000E02, 2.594021E02
1.000000E02, 2.617177E02
1.000000E02, 2.640375E02
1.000000E02, 2.663617E02
1.000000E02, 2.686901E02
1.000000E02, 2.710229E02
1.000000E02, 2.733601E02
1.000000E02, 2.757015E02
1.000000E02, 2.780473E02
1.000000E02, 2.803973E02
1.000000E02, 2.827517E02
1.000000E02, 2.851105E02
1.000000E02, 2.874735E02
1.000000E02, 2.898409E02
1.000000E02, 2.922125E02
1.000000E02, 2.945885E02
1.000000E02, 2.969689E02
1.000000E02, 2.993535E02
1.000000E02, 3.017425E02
1.000000E02, 3.041357E02
1.000000E02, 3.065333E02
1.000000E02, 3.089353E02
1.000000E02, 3.113415E02
1.000000E02, 3.137521E02
1.000000E02, 3.161669E02
1.000000E02, 3.185861E02
1.000000E02, 3.210097E02
1.000000E02, 3.234375E02
1.000000E02, 3.258697E02
1.000000E02, 3.283061E02
1.000000E02, 3.307469E02
1.000000E02, 3.331921E02
1.000000E02, 3.356415E02
1.000000E02, 3.380953E02
1.000000E02, 3.405533E02
1.000000E02, 3.430157E02
1.000000E02, 3.454825E02
1.000000E02, 3.479535E02
1.000000E02, 3.504289E02
1.000000E02, 3.529085E02
1.000000E02, 3.553925E02
1.000000E02, 3.578809E02
1.000000E02, 3.735000E-01
1.000000E02, 2.870460E00
1.000000E02, 5.371740E00
1.000000E02, 7.877340E00
1.000000E02, 1.038726E01
1.000000E02, 1.290150E01
1.000000E02, 1.542006E01
1.000000E02, 1.794294E01
1.000000E02, 2.047014E01
1.000000E02, 2.300166E01
1.000000E02, 2.553750E01
1.000000E02, 2.807766E01
1.000000E02, 3.062214E01
1.000000E02, 3.317094E01
1.000000E02, 3.572406E01
1.000000E02, 3.828150E01
1.000000E02, 4.084326E01
1.000000E02, 4.340934E01
1.000000E02, 4.597974E01
1.000000E02, 4.855446E01
1.000000E02, 5.113350E01
1.000000E02, 5.371686E01
1.000000E02, 5.630454E01
1.000000E02, 5.889654E01
1.000000E02, 6.149286E01
1.000000E02, 6.409350E01
1.000000E02, 6.669846E01
1.000000E02, 6.930774E01
1.000000E02, 7.192134E01
1.000000E02, 7.453926E01
1.000000E02, 7.716150E01
1.000000E02, 7.978806E01
1.000000E02, 8.241894E01
1.000000E02, 8.505414E01
1.000000E02, 8.769366E01
1.000000E02, 9.033750E01
1.000000E02, 9.298566E01
1.000000E02, 9.563814E01
1.000000E02, 9.829494E01
1.000000E02, 1.009561E02
1.000000E02, 1.036215E02
1.000000E02, 1.062913E02
1.000000E02, 1.089653E02
1.000000E02, 1.116437E02
1.000000E02, 1.143265E02
1.000000E02, 1.170135E02
1.000000E02, 1.197049E02
1.000000E02, 1.224005E02
1.000000E02, 1.251005E02
1.000000E02, 1.278049E02
1.000000E02, 1.305135E02
1.000000E02, 1.332265E02
1.000000E02, 1.359437E02
1.000000E02, 1.386653E02
1.000000E02, 1.413913E02
1.000000E02, 1.441215E02
1.000000E02, 1.468561E02
1.000000E02, 1.495949E02
1.000000E02, 1.523381E02
1.000000E02, 1.550857E02
1.000000E02, 1.578375E02
1.000000E02, 1.605937E02
1.000000E02, 1.633541E02
1.000000E02, 1.661189E02
1.000000E02, 1.688881E02
1.000000E02, 1.716615E02
1.000000E02, 1.744393E02
1.000000E02, 1.772213E02
1.000000E02, 1.800077E02
1.000000E02, 1.827985E02
1.000000E02, 1.855935E02
1.000000E02, 1.883929E02
1.000000E02, 1.911965E02
1.000000E02, 1.940045E02
1.000000E02, 1.968169E02
1.000000E02, 1.996335E02
1.000000E02, 2.024545E02
1.000000E02, 2.052797E02
1.000000E02, 2.081093E02
1.000000E02, 2.109433E02
1.000000E02, 2.137815E02
1.000000E02, 2.166241E02
1.000000E02, 2.194709E02
1.000000E02, 2.223221E02
1.000000E02, 2.251777E02
1.000000E02, 2.280375E02
1.000000E02, 2.309017E02
1.000000E02, 2.337701E02
1.000000E02, 2.366429E02
1.000000E02, 2.395201E02
1.000000E02, 2.424015E02
1.000000E02, 2.452873E02
1.000000E02, 2.481773E02
1.000000E02, 2.510717E02
1.000000E02, 2.539705E02
1.000000E02, 2.568735E02
1.000000E02, 2.597809E02
1.000000E02, 2.626925E02
1.000000E02, 2.656085E02
1.000000E02, 2.685289E02
1.000000E02, 2.714535E02
1.000000E02, 2.743825E02
1.000000E02, 2.773157E02
1.000000E02, 2.802533E02
1.000000E02, 2.831953E02
1.000000E02, 2.861415E02
1.000000E02, 2.890921E02
1.000000E02, 2.920469E02
1.000000E02, 2.950061E02
1.000000E02, 2.979697E02
1.000000E02, 3.009375E02
1.000000E02, 3.039097E02
1.000000E02, 3.068861E02
1.000000E02, 3.098669E02
1.000000E02, 3.128521E02
1.000000E02, 3.158415E02
1.000000E02, 3.188353E02
1.000000E02, 3.218333E02
1.000000E02, 3.248357E02
1.000000E02, 3.278425E02
1.000000E02, 3.308535E02
1.000000E02, 3.338689E02
1.000000E02, 3.368885E02
1.000000E02, 3.399125E02
1.000000E02, 3.429409E02
1.000000E02, 3.459735E02
1.000000E02, 3.490105E02
1.000000E02, 3.520517E02
1.000000E02, 3.550973E02
1.000000E02, 3.581473E02
1.000000E02, 1.201500E00
1.000000E02, 4.260060E00
1.000000E02, 7.322940E00
1.000000E02, 1.039014E01
1.000000E02, 1.346166E01
1.000000E02, 1.653750E01
1.000000E02, 1.961766E01
1.000000E02, 2.270214E01
1.000000E02, 2.579094E01
1.000000E02, 2.888406E01
1.000000E02, 3.198150E01
1.000000E02, 3.508326E01
1.000000E02, 3.818934E01
1.000000E02, 4.129974E01
1.000000E02, 4.441446E01
1.000000E02, 4.753350E01
1.000000E02, 5.065686E01
1.000000E02, 5.378454E01
1.000000E02, 5.691654E01
1.000000E02, 6.005286E01
1.000000E02, 6.319350E01
1.000000E02, 6.633846E01
1.000000E02, 6.948774E01
1.000000E02, 7.264134E01
1.000000E02, 7.579926E01
1.000000E02, 7.896150E01
1.000000E02, 8.212806E01
1.000000E02, 8.529894E01
1.000000E02, 8.847414E01
1.000000E02, 9.165366E01
1.000000E02, 9.483750E01
1.000000E02, 9.802566E01
1.000000E02, 1.012181E02
1.000000E02, 1.044149E02
1.000000E02, 1.076161E02
1.000000E02, 1.108215E02
1.000000E02, 1.140313E02
1.000000E02, 1.172453E02
1.000000E02, 1.204637E02
1.000000E02, 1.236865E02
1.000000E02, 1.269135E02
1.000000E02, 1.301449E02
1.000000E02, 1.333805E02
1.000000E02, 1.366205E02
1.000000E02, 1.398649E02
1.000000E02, 1.431135E02
1.000000E02, 1.463665E02
1.000000E02, 1.496237E02
1.000000E02, 1.528853E02
1.000000E02, 1.561513E02
1.000000E02, 1.594215E02
1.000000E02, 1.626961E02
1.000000E02, 1.659749E02
1.000000E02, 1.692581E02
1.000000E02, 1.725457E02
1.000000E02, 1.758375E02
1.000000E02, 1.791337E02
1.000000E02, 1.824341E02
1.000000E02, 1.857389E02
1.000000E02, 1.890481E02
1.000000E02, 1.923615E02
1.000000E02, 1.956793E02
1.000000E02, 1.990013E02
1.000000E02, 2.023277E02
1.000000E02, 2.056585E02
1.000000E02, 2.089935E02
1.000000E02, 2.123329E02
1.000000E02, 2.156765E02
1.000000E02, 2.190245E02
1.000000E02, 2.223769E02
1.000000E02, 2.257335E02
1.000000E02, 2.290945E02
1.000000E02, 2.324597E02
1.000000E02, 2.358293E02
1.000000E02, 2.392033E02
1.000000E02, 2.425815E02
1.000000E02, 2.459641E02
1.000000E02, 2.493509E02
1.000000E02, 2.527421E02
1.000000E02, 2.561377E02
1.000000E02, 2.595375E02
1.000000E02, 2.629417E02
1.000000E02, 2.663501E02
1.000000E02, 2.697629E02
1.000000E02, 2.731801E02
1.000000E02, 2.766015E02
1.000000E02, 2.800273E02
1.000000E02, 2.834573E02
1.000000E02, 2.868917E02
1.000000E02, 2.903305E02
1.000000E02, 2.937735E02
1.000000E02, 2.972209E02
1.000000E02, 3.006725E02
1.000000E02, 3.041285E02
1.000000E02, 3.075889E02
1.000000E02, 3.110535E02
1.000000E02, 3.145225E02
1.000000E02, 3.179957E02
1.000000E02, 3.214733E02
1.000000E02, 3.249553E02
1.000000E02, 3.284415E02
1.000000E02, 3.319321E02
1.000000E02, 3.354269E02
1.000000E02, 3.389261E02
1.000000E02, 3.424297E02
1.000000E02, 3.459375E02
1.000000E02, 3.494497E02
1.000000E02, 3.529661E02
1.000000E02, 3.564869E02
1.000000E02, 1.206000E-02
1.000000E02, 3.541500E00
1.000000E02, 7.075260E00
1.000000E02, 1.061334E01
1.000000E02, 1.415574E01
1.000000E02, 1.770246E01
1.000000E02, 2.125350E01
1.000000E02, 2.480886E01
1.000000E02, 2.836854E01
1.000000E02, 3.193254E01
1.000000E02, 3.550086E01
1.000000E02, 3.907350E01
1.000000E02, 4.265046E01
1.000000E02, 4.623174E01
1.000000E02, 4.981734E01
1.000000E02, 5.340726E01
1.000000E02, 5.700150E01
1.000000E02, 6.060006E01
1.000000E02, 6.420294E01
1.000000E02, 6.781014E01
1.000000E02, 7.142166E01
1.000000E02, 7.503750E01
1.000000E02, 7.865766E01
1.000000E02, 8.228214E01
1.000000E02, 8.591094E01
1.000000E02, 8.954406E01
1.000000E02, 9.318150E01
1.000000E02, 9.682326E01
1.000000E02, 1.004693E02
1.000000E02, 1.041197E02
1.000000E02, 1.077745E02
1.000000E02, 1.114335E02
1.000000E02, 1.150969E02
1.000000E02, 1.187645E02
1.000000E02, 1.224365E02
1.000000E02, 1.261129E02
1.000000E02, 1.297935E02
1.000000E02, 1.334785E02
1.000000E02, 1.371677E02
1.000000E02, 1.408613E02
1.000000E02, 1.445593E02
1.000000E02, 1.482615E02
1.000000E02, 1.519681E02
1.000000E02, 1.556789E02
1.000000E02, 1.593941E02
1.000000E02, 1.631137E02
1.000000E02, 1.668375E02
1.000000E02, 1.705657E02
1.000000E02, 1.742981E02
1.000000E02, 1.780349E02
1.000000E02, 1.817761E02
1.000000E02, 1.855215E02
1.000000E02, 1.892713E02
1.000000E02, 1.930253E02
1.000000E02, 1.967837E02
1.000000E02, 2.005465E02
1.000000E02, 2.043135E02
1.000000E02, 2.080849E02
1.000000E02, 2.118605E02
1.000000E02, 2.156405E02
1.000000E02, 2.194249E02
1.000000E02, 2.232135E02
1.000000E02, 2.270065E02
1.000000E02, 2.308037E02
1.000000E02, 2.346053E02
1.000000E02, 2.384113E02
1.000000E02, 2.422215E02
1.000000E02, 2.460361E02
1.000000E02, 2.498549E02
1.000000E02, 2.536781E02
1.000000E02, 2.575057E02
1.000000E02, 2.613375E02
1.000000E02, 2.651737E02
1.000000E02, 2.690141E02
1.000000E02, 2.728589E02
1.000000E02, 2.767081E02
1.000000E02, 2.805615E02
1.000000E02, 2.844193E02
1.000000E02, 2.882813E02
1.000000E02, 2.921477E02
1.000000E02, 2.960185E02
1.000000E02, 2.998935E02
1.000000E02, 3.037729E02
1.000000E02, 3.076565E02
1.000000E02, 3.115445E02
1.000000E02, 3.154369E02
1.000000E02, 3.193335E02
1.000000E02, 3.232345E02
1.000000E02, 3.271397E02
1.000000E02, 3.310493E02
1.000000E02, 3.349633E02
1.000000E02, 3.388815E02
1.000000E02, 3.428041E02
1.000000E02, 3.467309E02
1.000000E02, 3.506621E02
1.000000E02, 3.545977E02
1.000000E02, 3.585375E02
1.000000E02, 2.481660E00
1.000000E02, 6.430140E00
1.000000E02, 1.038294E01
1.000000E02, 1.434006E01
1.000000E02, 1.830150E01
1.000000E02, 2.226726E01
1.000000E02, 2.623734E01
1.000000E02, 3.021174E01
1.000000E02, 3.419046E01
1.000000E02, 3.817350E01
1.000000E02, 4.216086E01
1.000000E02, 4.615254E01
1.000000E02, 5.014854E01
1.000000E02, 5.414886E01
1.000000E02, 5.815350E01
1.000000E02, 6.216246E01
1.000000E02, 6.617574E01
1.000000E02, 7.019334E01
1.000000E02, 7.421526E01
1.000000E02, 7.824150E01
1.000000E02, 8.227206E01
1.000000E02, 8.630694E01
1.000000E02, 9.034614E01
1.000000E02, 9.438966E01
1.000000E02, 9.843750E01
1.000000E02, 1.024897E02
1.000000E02, 1.065461E02
1.000000E02, 1.106069E02
1.000000E02, 1.146721E02
1.000000E02, 1.187415E02
1.000000E02, 1.228153E02
1.000000E02, 1.268933E02
1.000000E02, 1.309757E02
1.000000E02, 1.350625E02
1.000000E02, 1.391535E02
1.000000E02, 1.432489E02
1.000000E02, 1.473485E02
1.000000E02, 1.514525E02
1.000000E02, 1.555609E02
1.000000E02, 1.596735E02
1.000000E02, 1.637905E02
1.000000E02, 1.679117E02
1.000000E02, 1.720373E02
1.000000E02, 1.761673E02
1.000000E02, 1.803015E02
1.000000E02, 1.844401E02
1.000000E02, 1.885829E02
1.000000E02, 1.927301E02
1.000000E02, 1.968817E02
1.000000E02, 2.010375E02
1.000000E02, 2.051977E02
1.000000E02, 2.093621E02
1.000000E02, 2.135309E02
1.000000E02, 2.177041E02
1.000000E02, 2.218815E02
1.000000E02, 2.260633E02
1.000000E02, 2.302493E02
1.000000E02, 2.344397E02
1.000000E02, 2.386345E02
1.000000E02, 2.428335E02
1.000000E02, 2.470369E02
1.000000E02, 2.512445E02
1.000000E02, 2.554565E02
1.000000E02, 2.596729E02
1.000000E02, 2.638935E02
1.000000E02, 2.681185E02
1.000000E02, 2.723477E02
1.000000E02, 2.765813E02
1.000000E02, 2.808193E02
1.000000E02, 2.850615E02
1.000000E02, 2.893081E02
1.000000E02, 2.935589E02
1.000000E02, 2.978141E02
1.000000E02, 3.020737E02
1.000000E02, 3.063375E02
1.000000E02, 3.106057E02
1.000000E02, 3.148781E02
1.000000E02, 3.191549E02
1.000000E02, 3.234361E02
1.000000E02, 3.277215E02
1.000000E02, 3.320113E02
1.000000E02, 3.363053E02
1.000000E02, 3.406037E02
1.000000E02, 3.449065E02
1.000000E02, 3.492135E02
1.000000E02, 3.535249E02
1.000000E02, 3.578405E02
1.000000E02, 2.160540E00
1.000000E02, 6.484860E00
1.000000E02, 1.081350E01
1.000000E02, 1.514646E01
1.000000E02, 1.948374E01
1.000000E02, 2.382534E01
1.000000E02, 2.817126E01
1.000000E02, 3.252150E01
1.000000E02, 3.687606E01
1.000000E02, 4.123494E01
1.000000E02, 4.559814E01
1.000000E02, 4.996566E01
1.000000E02, 5.433750E01
1.000000E02, 5.871366E01
1.000000E02, 6.309414E01
1.000000E02, 6.747894E01
1.000000E02, 7.186806E01
1.000000E02, 7.626150E01
1.000000E02, 8.065926E01
1.000000E02, 8.506134E01
1.000000E02, 8.946774E01
1.000000E02, 9.387846E01
1.000000E02, 9.829350E01
1.000000E02, 1.027129E02
1.000000E02, 1.071365E02
1.000000E02, 1.115645E02
1.000000E02, 1.159969E02
1.000000E02, 1.204335E02
1.000000E02, 1.248745E02
1.000000E02, 1.293197E02
1.000000E02, 1.337693E02
1.000000E02, 1.382233E02
1.000000E02, 1.426815E02
1.000000E02, 1.471441E02
1.000000E02, 1.516109E02
1.000000E02, 1.560821E02
1.000000E02, 1.605577E02
1.000000E02, 1.650375E02
1.000000E02, 1.695217E02
1.000000E02, 1.740101E02
1.000000E02, 1.785029E02
1.000000E02, 1.830001E02
1.000000E02, 1.875015E02
1.000000E02, 1.920073E02
1.000000E02, 1.965173E02
1.000000E02, 2.010317E02
1.000000E02, 2.055505E02
1.000000E02, 2.100735E02
1.000000E02, 2.146009E02
1.000000E02, 2.191325E02
1.000000E02, 2.236685E02
1.000000E02, 2.282089E02
1.000000E02, 2.327535E02
1.000000E02, 2.373025E02
1.000000E02, 2.418557E02
1.000000E02, 2.464133E02
1.000000E02, 2.509753E02
1.000000E02, 2.555415E02
1.000000E02, 2.601121E02
1.000000E02, 2.646869E02
1.000000E02, 2.692661E02
1.000000E02, 2.738497E02
1.000000E02, 2.784375E02
1.000000E02, 2.830297E02
1.000000E02, 2.876261E02
1.000000E02, 2.922269E02
1.000000E02, 2.968321E02
1.000000E02, 3.014415E02
1.000000E02, 3.060553E02
1.000000E02, 3.106733E02
1.000000E02, 3.152957E02
1.000000E02, 3.199225E02
1.000000E02, 3.245535E02
1.000000E02, 3.291889E02
1.000000E02, 3.338285E02
1.000000E02, 3.384725E02
1.000000E02, 3.431209E02
1.000000E02, 3.477735E02
1.000000E02, 3.524305E02
1.000000E02, 3.570917E02
1.000000E02, 1.757340E00
1.000000E02, 6.427260E00
1.000000E02, 1.110150E01
1.000000E02, 1.578006E01
1.000000E02, 2.046294E01
1.000000E02, 2.515014E01
1.000000E02, 2.984166E01
1.000000E02, 3.453750E01
1.000000E02, 3.923766E01
1.000000E02, 4.394214E01
1.000000E02, 4.865094E01
1.000000E02, 5.336406E01
1.000000E02, 5.808150E01
1.000000E02, 6.280326E01
1.000000E02, 6.752934E01
1.000000E02, 7.225974E01
1.000000E02, 7.699446E01
1.000000E02, 8.173350E01
1.000000E02, 8.647686E01
1.000000E02, 9.122454E01
1.000000E02, 9.597654E01
1.000000E02, 1.007329E02
1.000000E02, 1.054935E02
1.000000E02, 1.102585E02
1.000000E02, 1.150277E02
1.000000E02, 1.198013E02
1.000000E02, 1.245793E02
1.000000E02, 1.293615E02
1.000000E02, 1.341481E02
1.000000E02, 1.389389E02
1.000000E02, 1.437341E02
1.000000E02, 1.485337E02
1.000000E02, 1.533375E02
1.000000E02, 1.581457E02
1.000000E02, 1.629581E02
1.000000E02, 1.677749E02
1.000000E02, 1.725961E02
1.000000E02, 1.774215E02
1.000000E02, 1.822513E02
1.000000E02, 1.870853E02
1.000000E02, 1.919237E02
1.000000E02, 1.967665E02
1.000000E02, 2.016135E02
1.000000E02, 2.064649E02
1.000000E02, 2.113205E02
1.000000E02, 2.161805E02
1.000000E02, 2.210449E02
1.000000E02, 2.259135E02
1.000000E02, 2.307865E02
1.000000E02, 2.356637E02
1.000000E02, 2.405453E02
1.000000E02, 2.454313E02
1.000000E02, 2.503215E02
1.000000E02, 2.552161E02
1.000000E02, 2.601149E02
1.000000E02, 2.650181E02
1.000000E02, 2.699257E02
1.000000E02, 2.748375E02
1.000000E02, 2.797537E02
1.000000E02, 2.846741E02
1.000000E02, 2.895989E02
1.000000E02, 2.945281E02
1.000000E02, 2.994615E02
1.000000E02, 3.043993E02
1.000000E02, 3.093413E02
1.000000E02, 3.142877E02
1.000000E02, 3.192385E02
1.000000E02, 3.241935E02
1.000000E02, 3.291529E02
1.000000E02, 3.341165E02
1.000000E02, 3.390845E02
1.000000E02, 3.440569E02
1.000000E02, 3.490335E02
1.000000E02, 3.540145E02
1.000000E02, 3.589997E02
1.000000E02, 3.989340E00
1.000000E02, 8.983260E00
1.000000E02, 1.398150E01
1.000000E02, 1.898406E01
1.000000E02, 2.399094E01
1.000000E02, 2.900214E01
1.000000E02, 3.401766E01
1.000000E02, 3.903750E01
1.000000E02, 4.406166E01
1.000000E02, 4.909014E01
1.000000E02, 5.412294E01
1.000000E02, 5.916006E01
1.000000E02, 6.420150E01
1.000000E02, 6.924726E01
1.000000E02, 7.429734E01
1.000000E02, 7.935174E01
1.000000E02, 8.441046E01
1.000000E02, 8.947350E01
1.000000E02, 9.454086E01
1.000000E02, 9.961254E01
1.000000E02, 1.046885E02
1.000000E02, 1.097689E02
1.000000E02, 1.148535E02
1.000000E02, 1.199425E02
1.000000E02, 1.250357E02
1.000000E02, 1.301333E02
1.000000E02, 1.352353E02
1.000000E02, 1.403415E02
1.000000E02, 1.454521E02
1.000000E02, 1.505669E02
1.000000E02, 1.556861E02
1.000000E02, 1.608097E02
1.000000E02, 1.659375E02
1.000000E02, 1.710697E02
1.000000E02, 1.762061E02
1.000000E02, 1.813469E02
1.000000E02, 1.864921E02
1.000000E02, 1.916415E02
1.000000E02, 1.967953E02
1.000000E02, 2.019533E02
1.000000E02, 2.071157E02
1.000000E02, 2.122825E02
1.000000E02, 2.174535E02
1.000000E02, 2.226289E02
1.000000E02, 2.278085E02
1.000000E02, 2.329925E02
1.000000E02, 2.381809E02
1.000000E02, 2.433735E02
1.000000E02, 2.485705E02
1.000000E02, 2.537717E02
1.000000E02, 2.589773E02
1.000000E02, 2.641873E02
1.000000E02, 2.694015E02
1.000000E02, 2.746201E02
1.000000E02, 2.798429E02
1.000000E02, 2.850701E02
1.000000E02, 2.903017E02
1.000000E02, 2.955375E02
1.000000E02, 3.007777E02
1.000000E02, 3.060221E02
1.000000E02, 3.112709E02
1.000000E02, 3.165241E02
1.000000E02, 3.217815E02
1.000000E02, 3.270433E02
1.000000E02, 3.323093E02
1.000000E02, 3.375797E02
1.000000E02, 3.428545E02
1.000000E02, 3.481335E02
1.000000E02, 3.534169E02
1.000000E02, 3.587045E02
1.000000E02, 3.996540E00
1.000000E02, 9.292860E00
1.000000E02, 1.459350E01
1.000000E02, 1.989846E01
1.000000E02, 2.520774E01
1.000000E02, 3.052134E01
1.000000E02, 3.583926E01
1.000000E02, 4.116150E01
1.000000E02, 4.648806E01
1.000000E02, 5.181894E01
1.000000E02, 5.715414E01
1.000000E02, 6.249366E01
1.000000E02, 6.783750E01
1.000000E02, 7.318566E01
1.000000E02, 7.853814E01
1.000000E02, 8.389494E01
1.000000E02, 8.925606E01
1.000000E02, 9.462150E01
1.000000E02, 9.999126E01
1.000000E02, 1.053653E02
1.000000E02, 1.107437E02
1.000000E02, 1.161265E02
1.000000E02, 1.215135E02
1.000000E02, 1.269049E02
1.000000E02, 1.323005E02
1.000000E02, 1.377005E02
1.000000E02, 1.431049E02
1.000000E02, 1.485135E02
1.000000E02, 1.539265E02
1.000000E02, 1.593437E02
1.000000E02, 1.647653E02
1.000000E02, 1.701913E02
1.000000E02, 1.756215E02
1.000000E02, 1.810561E02
1.000000E02, 1.864949E02
1.000000E02, 1.919381E02
1.000000E02, 1.973857E02
1.000000E02, 2.028375E02
1.000000E02, 2.082937E02
1.000000E02, 2.137541E02
1.000000E02, 2.192189E02
1.000000E02, 2.246881E02
1.000000E02, 2.301615E02
1.000000E02, 2.356393E02
1.000000E02, 2.411213E02
1.000000E02, 2.466077E02
1.000000E02, 2.520985E02
1.000000E02, 2.575935E02
1.000000E02, 2.630929E02
1.000000E02, 2.685965E02
1.000000E02, 2.741045E02
1.000000E02, 2.796169E02
1.000000E02, 2.851335E02
1.000000E02, 2.906545E02
1.000000E02, 2.961797E02
1.000000E02, 3.017093E02
1.000000E02, 3.072433E02
1.000000E02, 3.127815E02
1.000000E02, 3.183241E02
1.000000E02, 3.238709E02
1.000000E02, 3.294221E02
1.000000E02, 3.349777E02
1.000000E02, 3.405375E02
1.000000E02, 3.461017E02
1.000000E02, 3.516701E02
1.000000E02, 3.572429E02
1.000000E02, 2.820060E00
1.000000E02, 8.401500E00
1.000000E02, 1.398726E01
1.000000E02, 1.957734E01
1.000000E02, 2.517174E01
1.000000E02, 3.077046E01
1.000000E02, 3.637350E01
1.000000E02, 4.198086E01
1.000000E02, 4.759254E01
1.000000E02, 5.320854E01
1.000000E02, 5.882886E01
1.000000E02, 6.445350E01
1.000000E02, 7.008246E01
1.000000E02, 7.571574E01
1.000000E02, 8.135334E01
1.000000E02, 8.699526E01
1.000000E02, 9.264150E01
1.000000E02, 9.829206E01
1.000000E02, 1.039469E02
1.000000E02, 1.096061E02
1.000000E02, 1.152697E02
1.000000E02, 1.209375E02
1.000000E02, 1.266097E02
1.000000E02, 1.322861E02
1.000000E02, 1.379669E02
1.000000E02, 1.436521E02
1.000000E02, 1.493415E02
1.000000E02, 1.550353E02
1.000000E02, 1.607333E02
1.000000E02, 1.664357E02
1.000000E02, 1.721425E02
1.000000E02, 1.778535E02
1.000000E02, 1.835689E02
1.000000E02, 1.892885E02
1.000000E02, 1.950125E02
1.000000E02, 2.007409E02
1.000000E02, 2.064735E02
1.000000E02, 2.122105E02
1.000000E02, 2.179517E02
1.000000E02, 2.236973E02
1.000000E02, 2.294473E02
1.000000E02, 2.352015E02
1.000000E02, 2.409601E02
1.000000E02, 2.467229E02
1.000000E02, 2.524901E02
1.000000E02, 2.582617E02
1.000000E02, 2.640375E02
1.000000E02, 2.698177E02
1.000000E02, 2.756021E02
1.000000E02, 2.813909E02
1.000000E02, 2.871841E02
1.000000E02, 2.929815E02
1.000000E02, 2.987833E02
1.000000E02, 3.045893E02
1.000000E02, 3.103997E02
1.000000E02, 3.162145E02
1.000000E02, 3.220335E02
1.000000E02, 3.278569E02
1.000000E02, 3.336845E02
1.000000E02, 3.395165E02
1.000000E02, 3.453529E02
1.000000E02, 3.511935E02
1.000000E02, 3.570385E02
1.000000E02, 2.887740E00
1.000000E02, 8.741340E00
1.000000E02, 1.459926E01
1.000000E02, 2.046150E01
1.000000E02, 2.632806E01
1.000000E02, 3.219894E01
1.000000E02, 3.807414E01
1.000000E02, 4.395366E01
1.000000E02, 4.983750E01
1.000000E02, 5.572566E01
1.000000E02, 6.161814E01
1.000000E02, 6.751494E01
1.000000E02, 7.341606E01
1.000000E02, 7.932150E01
1.000000E02, 8.523126E01
1.000000E02, 9.114534E01
1.000000E02, 9.706374E01
1.000000E02, 1.029865E02
1.000000E02, 1.089135E02
1.000000E02, 1.148449E02
1.000000E02, 1.207805E02
1.000000E02, 1.267205E02
1.000000E02, 1.326649E02
1.000000E02, 1.386135E02
1.000000E02, 1.445665E02
1.000000E02, 1.505237E02
1.000000E02, 1.564853E02
1.000000E02, 1.624513E02
1.000000E02, 1.684215E02
1.000000E02, 1.743961E02
1.000000E02, 1.803749E02
1.000000E02, 1.863581E02
1.000000E02, 1.923457E02
1.000000E02, 1.983375E02
1.000000E02, 2.043337E02
1.000000E02, 2.103341E02
1.000000E02, 2.163389E02
1.000000E02, 2.223481E02
1.000000E02, 2.283615E02
1.000000E02, 2.343793E02
1.000000E02, 2.404013E02
1.000000E02, 2.464277E02
1.000000E02, 2.524585E02
1.000000E02, 2.584935E02
1.000000E02, 2.645329E02
1.000000E02, 2.705765E02
1.000000E02, 2.766245E02
1.000000E02, 2.826769E02
1.000000E02, 2.887335E02
1.000000E02, 2.947945E02
1.000000E02, 3.008597E02
1.000000E02, 3.069293E02
1.000000E02, 3.130033E02
1.000000E02, 3.190815E02
1.000000E02, 3.251641E02
1.000000E02, 3.312509E02
1.000000E02, 3.373421E02
1.000000E02, 3.434377E02
1.000000E02, 3.495375E02
1.000000E02, 3.556417E02
1.000000E02, 1.750140E00
1.000000E02, 7.862940E00
1.000000E02, 1.398006E01
1.000000E02, 2.010150E01
1.000000E02, 2.622726E01
1.000000E02, 3.235734E01
1.000000E02, 3.849174E01
1.000000E02, 4.463046E01
1.000000E02, 5.077350E01
1.000000E02, 5.692086E01
1.000000E02, 6.307254E01
1.000000E02, 6.922854E01
1.000000E02, 7.538886E01
1.000000E02, 8.155350E01
1.000000E02, 8.772246E01
1.000000E02, 9.389574E01
1.000000E02, 1.000733E02
1.000000E02, 1.062553E02
1.000000E02, 1.124415E02
1.000000E02, 1.186321E02
1.000000E02, 1.248269E02
1.000000E02, 1.310261E02
1.000000E02, 1.372297E02
1.000000E02, 1.434375E02
1.000000E02, 1.496497E02
1.000000E02, 1.558661E02
1.000000E02, 1.620869E02
1.000000E02, 1.683121E02
1.000000E02, 1.745415E02
1.000000E02, 1.807753E02
1.000000E02, 1.870133E02
1.000000E02, 1.932557E02
1.000000E02, 1.995025E02
1.000000E02, 2.057535E02
1.000000E02, 2.120089E02
1.000000E02, 2.182685E02
1.000000E02, 2.245325E02
1.000000E02, 2.308009E02
1.000000E02, 2.370735E02
1.000000E02, 2.433505E02
1.000000E02, 2.496317E02
1.000000E02, 2.559173E02
1.000000E02, 2.622073E02
1.000000E02, 2.685015E02
1.000000E02, 2.748001E02
1.000000E02, 2.811029E02
1.000000E02, 2.874101E02
1.000000E02, 2.937217E02
1.000000E02, 3.000375E02
1.000000E02, 3.063577E02
1.000000E02, 3.126821E02
1.000000E02, 3.190109E02
1.000000E02, 3.253441E02
1.000000E02, 3.316815E02
1.000000E02, 3.380233E02
1.000000E02, 3.443693E02
1.000000E02, 3.507197E02
1.000000E02, 3.570745E02
1.000000E02, 3.433500E00
1.000000E02, 9.796860E00
1.000000E02, 1.616454E01
1.000000E02, 2.253654E01
1.000000E02, 2.891286E01
1.000000E02, 3.529350E01
1.000000E02, 4.167846E01
1.000000E02, 4.806774E01
1.000000E02, 5.446134E01
1.000000E02, 6.085926E01
1.000000E02, 6.726150E01
1.000000E02, 7.366806E01
1.000000E02, 8.007894E01
1.000000E02, 8.649414E01
1.000000E02, 9.291366E01
1.000000E02, 9.933750E01
1.000000E02, 1.057657E02
1.000000E02, 1.121981E02
1.000000E02, 1.186349E02
1.000000E02, 1.250761E02
1.000000E02, 1.315215E02
1.000000E02, 1.379713E02
1.000000E02, 1.444253E02
1.000000E02, 1.508837E02
1.000000E02, 1.573465E02
1.000000E02, 1.638135E02
1.000000E02, 1.702849E02
1.000000E02, 1.767605E02
1.000000E02, 1.832405E02
1.000000E02, 1.897249E02
1.000000E02, 1.962135E02
1.000000E02, 2.027065E02
1.000000E02, 2.092037E02
1.000000E02, 2.157053E02
1.000000E02, 2.222113E02
1.000000E02, 2.287215E02
1.000000E02, 2.352361E02
1.000000E02, 2.417549E02
1.000000E02, 2.482781E02
1.000000E02, 2.548057E02
1.000000E02, 2.613375E02
1.000000E02, 2.678737E02
1.000000E02, 2.744141E02
1.000000E02, 2.809589E02
1.000000E02, 2.875081E02
1.000000E02, 2.940615E02
1.000000E02, 3.006193E02
1.000000E02, 3.071813E02
1.000000E02, 3.137477E02
1.000000E02, 3.203185E02
1.000000E02, 3.268935E02
1.000000E02, 3.334729E02
1.000000E02, 3.400565E02
1.000000E02, 3.466445E02
1.000000E02, 3.532369E02
1.000000E02, 3.598335E02
1.000000E02, 6.434460E00
1.000000E02, 1.303974E01
1.000000E02, 1.964934E01
1.000000E02, 2.626326E01
1.000000E02, 3.288150E01
1.000000E02, 3.950406E01
1.000000E02, 4.613094E01
1.000000E02, 5.276214E01
1.000000E02, 5.939766E01
1.000000E02, 6.603750E01
1.000000E02, 7.268166E01
1.000000E02, 7.933014E01
1.000000E02, 8.598294E01
1.000000E02, 9.264006E01
1.000000E02, 9.930150E01
1.000000E02, 1.059673E02
1.000000E02, 1.126373E02
1.000000E02, 1.193117E02
1.000000E02, 1.259905E02
1.000000E02, 1.326735E02
1.000000E02, 1.393609E02
1.000000E02, 1.460525E02
1.000000E02, 1.527485E02
1.000000E02, 1.594489E02
1.000000E02, 1.661535E02
1.000000E02, 1.728625E02
1.000000E02, 1.795757E02
1.000000E02, 1.862933E02
1.000000E02, 1.930153E02
1.000000E02, 1.997415E02
1.000000E02, 2.064721E02
1.000000E02, 2.132069E02
1.000000E02, 2.199461E02
1.000000E02, 2.266897E02
1.000000E02, 2.334375E02
1.000000E02, 2.401897E02
1.000000E02, 2.469461E02
1.000000E02, 2.537069E02
1.000000E02, 2.604721E02
1.000000E02, 2.672415E02
1.000000E02, 2.740153E02
1.000000E02, 2.807933E02
1.000000E02, 2.875757E02
1.000000E02, 2.943625E02
1.000000E02, 3.011535E02
1.000000E02, 3.079489E02
1.000000E02, 3.147485E02
1.000000E02, 3.215525E02
1.000000E02, 3.283609E02
1.000000E02, 3.351735E02
1.000000E02, 3.419905E02
1.000000E02, 3.488117E02
1.000000E02, 3.556373E02
1.000000E02, 2.467260E00
1.000000E02, 9.301500E00
1.000000E02, 1.614006E01
1.000000E02, 2.298294E01
1.000000E02, 2.983014E01
1.000000E02, 3.668166E01
1.000000E02, 4.353750E01
1.000000E02, 5.039766E01
1.000000E02, 5.726214E01
1.000000E02, 6.413094E01
1.000000E02, 7.100406E01
1.000000E02, 7.788150E01
1.000000E02, 8.476326E01
1.000000E02, 9.164934E01
1.000000E02, 9.853974E01
1.000000E02, 1.054345E02
1.000000E02, 1.123335E02
1.000000E02, 1.192369E02
1.000000E02, 1.261445E02
1.000000E02, 1.330565E02
1.000000E02, 1.399729E02
1.000000E02, 1.468935E02
1.000000E02, 1.538185E02
1.000000E02, 1.607477E02
1.000000E02, 1.676813E02
1.000000E02, 1.746193E02
1.000000E02, 1.815615E02
1.000000E02, 1.885081E02
1.000000E02, 1.954589E02
1.000000E02, 2.024141E02
1.000000E02, 2.093737E02
1.000000E02, 2.163375E02
1.000000E02, 2.233057E02
1.000000E02, 2.302781E02
1.000000E02, 2.372549E02
1.000000E02, 2.442361E02
1.000000E02, 2.512215E02
1.000000E02, 2.582113E02
1.000000E02, 2.652053E02
1.000000E02, 2.722037E02
1.000000E02, 2.792065E02
1.000000E02, 2.862135E02
1.000000E02, 2.932249E02
1.000000E02, 3.002405E02
1.000000E02, 3.072605E02
1.000000E02, 3.142849E02
1.000000E02, 3.213135E02
1.000000E02, 3.283465E02
1.000000E02, 3.353837E02
1.000000E02, 3.424253E02
1.000000E02, 3.494713E02
1.000000E02, 3.565215E02
1.000000E02, 3.576060E00
1.000000E02, 1.063494E01
1.000000E02, 1.769814E01
1.000000E02, 2.476566E01
1.000000E02, 3.183750E01
1.000000E02, 3.891366E01
1.000000E02, 4.599414E01
1.000000E02, 5.307894E01
1.000000E02, 6.016806E01
1.000000E02, 6.726150E01
1.000000E02, 7.435926E01
1.000000E02, 8.146134E01
1.000000E02, 8.856774E01
1.000000E02, 9.567846E01
1.000000E02, 1.027935E02
1.000000E02, 1.099129E02
1.000000E02, 1.170365E02
1.000000E02, 1.241645E02
1.000000E02, 1.312969E02
1.000000E02, 1.384335E02
1.000000E02, 1.455745E02
1.000000E02, 1.527197E02
1.000000E02, 1.598693E02
1.000000E02, 1.670233E02
1.000000E02, 1.741815E02
1.000000E02, 1.813441E02
1.000000E02, 1.885109E02
1.000000E02, 1.956821E02
1.000000E02, 2.028577E02
1.000000E02, 2.100375E02
1.000000E02, 2.172217E02
1.000000E02, 2.244101E02
1.000000E02, 2.316029E02
1.000000E02, 2.388001E02
1.000000E02, 2.460015E02
1.000000E02, 2.532073E02
1.000000E02, 2.604173E02
1.000000E02, 2.676317E02
1.000000E02, 2.748505E02
1.000000E02, 2.820735E02
1.000000E02, 2.893009E02
1.000000E02, 2.965325E02
1.000000E02, 3.037685E02
1.000000E02, 3.110089E02
1.000000E02, 3.182535E02
1.000000E02, 3.255025E02
1.000000E02, 3.327557E02
1.000000E02, 3.400133E02
1.000000E02, 3.472753E02
1.000000E02, 3.545415E02
1.000000E02, 1.812060E00
1.000000E02, 9.086940E00
1.000000E02, 1.636614E01
1.000000E02, 2.364966E01
1.000000E02, 3.093750E01
1.000000E02, 3.822966E01
1.000000E02, 4.552614E01
1.000000E02, 5.282694E01
1.000000E02, 6.013206E01
1.000000E02, 6.744150E01
1.000000E02, 7.475526E01
1.000000E02, 8.207334E01
1.000000E02, 8.939574E01
1.000000E02, 9.672246E01
1.000000E02, 1.040535E02
1.000000E02, 1.113889E02
1.000000E02, 1.187285E02
1.000000E02, 1.260725E02
1.000000E02, 1.334209E02
1.000000E02, 1.407735E02
1.000000E02, 1.481305E02
1.000000E02, 1.554917E02
1.000000E02, 1.628573E02
1.000000E02, 1.702273E02
1.000000E02, 1.776015E02
1.000000E02, 1.849801E02
1.000000E02, 1.923629E02
1.000000E02, 1.997501E02
1.000000E02, 2.071417E02
1.000000E02, 2.145375E02
1.000000E02, 2.219377E02
1.000000E02, 2.293421E02
1.000000E02, 2.367509E02
1.000000E02, 2.441641E02
1.000000E02, 2.515815E02
1.000000E02, 2.590033E02
1.000000E02, 2.664293E02
1.000000E02, 2.738597E02
1.000000E02, 2.812945E02
1.000000E02, 2.887335E02
1.000000E02, 2.961769E02
1.000000E02, 3.036245E02
1.000000E02, 3.110765E02
1.000000E02, 3.185329E02
1.000000E02, 3.259935E02
1.000000E02, 3.334585E02
1.000000E02, 3.409277E02
1.000000E02, 3.484013E02
1.000000E02, 3.558793E02
1.000000E02, 3.361500E00
1.000000E02, 1.084806E01
1.000000E02, 1.833894E01
1.000000E02, 2.583414E01
1.000000E02, 3.333366E01
1.000000E02, 4.083750E01
1.000000E02, 4.834566E01
1.000000E02, 5.585814E01
1.000000E02, 6.337494E01
1.000000E02, 7.089606E01
1.000000E02, 7.842150E01
1.000000E02, 8.595126E01
1.000000E02, 9.348534E01
1.000000E02, 1.010237E02
1.000000E02, 1.085665E02
1.000000E02, 1.161135E02
1.000000E02, 1.236649E02
1.000000E02, 1.312205E02
1.000000E02, 1.387805E02
1.000000E02, 1.463449E02
1.000000E02, 1.539135E02
1.000000E02, 1.614865E02
1.000000E02, 1.690637E02
1.000000E02, 1.766453E02
1.000000E02, 1.842313E02
1.000000E02, 1.918215E02
1.000000E02, 1.994161E02
1.000000E02, 2.070149E02
1.000000E02, 2.146181E02
1.000000E02, 2.222257E02
1.000000E02, 2.298375E02
1.000000E02, 2.374537E02
1.000000E02, 2.450741E02
1.000000E02, 2.526989E02
1.000000E02, 2.603281E02
1.000000E02, 2.679615E02
1.000000E02, 2.755993E02
1.000000E02, 2.832413E02
1.000000E02, 2.908877E02
1.000000E02, 2.985385E02
1.000000E02, 3.061935E02
1.000000E02, 3.138529E02
1.000000E02, 3.215165E02
1.000000E02, 3.291845E02
1.000000E02, 3.368569E02
1.000000E02, 3.445335E02
1.000000E02, 3.522145E02
1.000000E02, 3.598997E02
1.000000E02, 7.589340E00
1.000000E02, 1.528326E01
1.000000E02, 2.298150E01
1.000000E02, 3.068406E01
1.000000E02, 3.839094E01
1.000000E02, 4.610214E01
1.000000E02, 5.381766E01
1.000000E02, 6.153750E01
1.000000E02, 6.926166E01
1.000000E02, 7.699014E01
1.000000E02, 8.472294E01
1.000000E02, 9.246006E01
1.000000E02, 1.002015E02
1.000000E02, 1.079473E02
1.000000E02, 1.156973E02
1.000000E02, 1.234517E02
1.000000E02, 1.312105E02
1.000000E02, 1.389735E02
1.000000E02, 1.467409E02
1.000000E02, 1.545125E02
1.000000E02, 1.622885E02
1.000000E02, 1.700689E02
1.000000E02, 1.778535E02
1.000000E02, 1.856425E02
1.000000E02, 1.934357E02
1.000000E02, 2.012333E02
1.000000E02, 2.090353E02
1.000000E02, 2.168415E02
1.000000E02, 2.246521E02
1.000000E02, 2.324669E02
1.000000E02, 2.402861E02
1.000000E02, 2.481097E02
1.000000E02, 2.559375E02
1.000000E02, 2.637697E02
1.000000E02, 2.716061E02
1.000000E02, 2.794469E02
1.000000E02, 2.872921E02
1.000000E02, 2.951415E02
1.000000E02, 3.029953E02
1.000000E02, 3.108533E02
1.000000E02, 3.187157E02
1.000000E02, 3.265825E02
1.000000E02, 3.344535E02
1.000000E02, 3.423289E02
1.000000E02, 3.502085E02
1.000000E02, 3.580925E02
1.000000E02, 5.980860E00
1.000000E02, 1.387350E01
1.000000E02, 2.177046E01
1.000000E02, 2.967174E01
1.000000E02, 3.757734E01
1.000000E02, 4.548726E01
1.000000E02, 5.340150E01
1.000000E02, 6.132006E01
1.000000E02, 6.924294E01
1.000000E02, 7.717014E01
1.000000E02, 8.510166E01
1.000000E02, 9.303750E01
1.000000E02, 1.009777E02
1.000000E02, 1.089221E02
1.000000E02, 1.168709E02
1.000000E02, 1.248241E02
1.000000E02, 1.327815E02
1.000000E02, 1.407433E02
1.000000E02, 1.487093E02
1.000000E02, 1.566797E02
1.000000E02, 1.646545E02
1.000000E02, 1.726335E02
1.000000E02, 1.806169E02
1.000000E02, 1.886045E02
1.000000E02, 1.965965E02
1.000000E02, 2.045929E02
1.000000E02, 2.125935E02
1.000000E02, 2.205985E02
1.000000E02, 2.286077E02
1.000000E02, 2.366213E02
1.000000E02, 2.446393E02
1.000000E02, 2.526615E02
1.000000E02, 2.606881E02
1.000000E02, 2.687189E02
1.000000E02, 2.767541E02
1.000000E02, 2.847937E02
1.000000E02, 2.928375E02
1.000000E02, 3.008857E02
1.000000E02, 3.089381E02
1.000000E02, 3.169949E02
1.000000E02, 3.250561E02
1.000000E02, 3.331215E02
1.000000E02, 3.411913E02
1.000000E02, 3.492653E02
1.000000E02, 3.573437E02
1.000000E02, 5.426460E00
1.000000E02, 1.351350E01
1.000000E02, 2.160486E01
1.000000E02, 2.970054E01
1.000000E02, 3.780054E01
1.000000E02, 4.590486E01
1.000000E02, 5.401350E01
1.000000E02, 6.212646E01
1.000000E02, 7.024374E01
1.000000E02, 7.836534E01
1.000000E02, 8.649126E01
1.000000E02, 9.462150E01
1.000000E02, 1.027561E02
1.000000E02, 1.108949E02
1.000000E02, 1.190381E02
1.000000E02, 1.271857E02
1.000000E02, 1.353375E02
1.000000E02, 1.434937E02
1.000000E02, 1.516541E02
1.000000E02, 1.598189E02
1.000000E02, 1.679881E02
1.000000E02, 1.761615E02
1.000000E02, 1.843393E02
1.000000E02, 1.925213E02
1.000000E02, 2.007077E02
1.000000E02, 2.088985E02
1.000000E02, 2.170935E02
1.000000E02, 2.252929E02
1.000000E02, 2.334965E02
1.000000E02, 2.417045E02
1.000000E02, 2.499169E02
1.000000E02, 2.581335E02
1.000000E02, 2.663545E02
1.000000E02, 2.745797E02
1.000000E02, 2.828093E02
1.000000E02, 2.910433E02
1.000000E02, 2.992815E02
1.000000E02, 3.075241E02
1.000000E02, 3.157709E02
1.000000E02, 3.240221E02
1.000000E02, 3.322777E02
1.000000E02, 3.405375E02
1.000000E02, 3.488017E02
1.000000E02, 3.570701E02
1.000000E02, 5.342940E00
1.000000E02, 1.362006E01
1.000000E02, 2.190150E01
1.000000E02, 3.018726E01
1.000000E02, 3.847734E01
1.000000E02, 4.677174E01
1.000000E02, 5.507046E01
1.000000E02, 6.337350E01
1.000000E02, 7.168086E01
1.000000E02, 7.999254E01
1.000000E02, 8.830854E01
1.000000E02, 9.662886E01
1.000000E02, 1.049535E02
1.000000E02, 1.132825E02
1.000000E02, 1.216157E02
1.000000E02, 1.299533E02
1.000000E02, 1.382953E02
1.000000E02, 1.466415E02
1.000000E02, 1.549921E02
1.000000E02, 1.633469E02
1.000000E02, 1.717061E02
1.000000E02, 1.800697E02
1.000000E02, 1.884375E02
1.000000E02, 1.968097E02
1.000000E02, 2.051861E02
1.000000E02, 2.135669E02
1.000000E02, 2.219521E02
1.000000E02, 2.303415E02
1.000000E02, 2.387353E02
1.000000E02, 2.471333E02
1.000000E02, 2.555357E02
1.000000E02, 2.639425E02
1.000000E02, 2.723535E02
1.000000E02, 2.807689E02
1.000000E02, 2.891885E02
1.000000E02, 2.976125E02
1.000000E02, 3.060409E02
1.000000E02, 3.144735E02
1.000000E02, 3.229105E02
1.000000E02, 3.313517E02
1.000000E02, 3.397973E02
1.000000E02, 3.482473E02
1.000000E02, 3.567015E02
1.000000E02, 5.160060E00
1.000000E02, 1.362294E01
1.000000E02, 2.209014E01
1.000000E02, 3.056166E01
1.000000E02, 3.903750E01
1.000000E02, 4.751766E01
1.000000E02, 5.600214E01
1.000000E02, 6.449094E01
1.000000E02, 7.298406E01
1.000000E02, 8.148150E01
1.000000E02, 8.998326E01
1.000000E02, 9.848934E01
1.000000E02, 1.069997E02
1.000000E02, 1.155145E02
1.000000E02, 1.240335E02
1.000000E02, 1.325569E02
1.000000E02, 1.410845E02
1.000000E02, 1.496165E02
1.000000E02, 1.581529E02
1.000000E02, 1.666935E02
1.000000E02, 1.752385E02
1.000000E02, 1.837877E02
1.000000E02, 1.923413E02
1.000000E02, 2.008993E02
1.000000E02, 2.094615E02
1.000000E02, 2.180281E02
1.000000E02, 2.265989E02
1.000000E02, 2.351741E02
1.000000E02, 2.437537E02
1.000000E02, 2.523375E02
1.000000E02, 2.609257E02
1.000000E02, 2.695181E02
1.000000E02, 2.781149E02
1.000000E02, 2.867161E02
1.000000E02, 2.953215E02
1.000000E02, 3.039313E02
1.000000E02, 3.125453E02
1.000000E02, 3.211637E02
1.000000E02, 3.297865E02
1.000000E02, 3.384135E02
1.000000E02, 3.470449E02
1.000000E02, 3.556805E02
1.000000E02, 4.320540E00
1.000000E02, 1.296486E01
1.000000E02, 2.161350E01
1.000000E02, 3.026646E01
1.000000E02, 3.892374E01
1.000000E02, 4.758534E01
1.000000E02, 5.625126E01
1.000000E02, 6.492150E01
1.000000E02, 7.359606E01
1.000000E02, 8.227494E01
1.000000E02, 9.095814E01
1.000000E02, 9.964566E01
1.000000E02, 1.083375E02
1.000000E02, 1.170337E02
1.000000E02, 1.257341E02
1.000000E02, 1.344389E02
1.000000E02, 1.431481E02
1.000000E02, 1.518615E02
1.000000E02, 1.605793E02
1.000000E02, 1.693013E02
1.000000E02, 1.780277E02
1.000000E02, 1.867585E02
1.000000E02, 1.954935E02
1.000000E02, 2.042329E02
1.000000E02, 2.129765E02
1.000000E02, 2.217245E02
1.000000E02, 2.304769E02
1.000000E02, 2.392335E02
1.000000E02, 2.479945E02
1.000000E02, 2.567597E02
1.000000E02, 2.655293E02
1.000000E02, 2.743033E02
1.000000E02, 2.830815E02
1.000000E02, 2.918641E02
1.000000E02, 3.006509E02
1.000000E02, 3.094421E02
1.000000E02, 3.182377E02
1.000000E02, 3.270375E02
1.000000E02, 3.358417E02
1.000000E02, 3.446501E02
1.000000E02, 3.534629E02
1.000000E02, 2.280060E00
1.000000E02, 1.110150E01
1.000000E02, 1.992726E01
1.000000E02, 2.875734E01
1.000000E02, 3.759174E01
1.000000E02, 4.643046E01
1.000000E02, 5.527350E01
1.000000E02, 6.412086E01
1.000000E02, 7.297254E01
1.000000E02, 8.182854E01
1.000000E02, 9.068886E01
1.000000E02, 9.955350E01
1.000000E02, 1.084225E02
1.000000E02, 1.172957E02
1.000000E02, 1.261733E02
1.000000E02, 1.350553E02
1.000000E02, 1.439415E02
1.000000E02, 1.528321E02
1.000000E02, 1.617269E02
1.000000E02, 1.706261E02
1.000000E02, 1.795297E02
1.000000E02, 1.884375E02
1.000000E02, 1.973497E02
1.000000E02, 2.062661E02
1.000000E02, 2.151869E02
1.000000E02, 2.241121E02
1.000000E02, 2.330415E02
1.000000E02, 2.419753E02
1.000000E02, 2.509133E02
1.000000E02, 2.598557E02
1.000000E02, 2.688025E02
1.000000E02, 2.777535E02
1.000000E02, 2.867089E02
1.000000E02, 2.956685E02
1.000000E02, 3.046325E02
1.000000E02, 3.136009E02
1.000000E02, 3.225735E02
1.000000E02, 3.315505E02
1.000000E02, 3.405317E02
1.000000E02, 3.495173E02
1.000000E02, 3.585073E02
1.000000E02, 7.501500E00
1.000000E02, 1.650006E01
1.000000E02, 2.550294E01
1.000000E02, 3.451014E01
1.000000E02, 4.352166E01
1.000000E02, 5.253750E01
1.000000E02, 6.155766E01
1.000000E02, 7.058214E01
1.000000E02, 7.961094E01
1.000000E02, 8.864406E01
1.000000E02, 9.768150E01
1.000000E02, 1.067233E02
1.000000E02, 1.157693E02
1.000000E02, 1.248197E02
1.000000E02, 1.338745E02
1.000000E02, 1.429335E02
1.000000E02, 1.519969E02
1.000000E02, 1.610645E02
1.000000E02, 1.701365E02
1.000000E02, 1.792129E02
1.000000E02, 1.882935E02
1.000000E02, 1.973785E02
1.000000E02, 2.064677E02
1.000000E02, 2.155613E02
1.000000E02, 2.246593E02
1.000000E02, 2.337615E02
1.000000E02, 2.428681E02
1.000000E02, 2.519789E02
1.000000E02, 2.610941E02
1.000000E02, 2.702137E02
1.000000E02, 2.793375E02
1.000000E02, 2.884657E02
1.000000E02, 2.975981E02
1.000000E02, 3.067349E02
1.000000E02, 3.158761E02
1.000000E02, 3.250215E02
1.000000E02, 3.341713E02
1.000000E02, 3.433253E02
1.000000E02, 3.524837E02
1.000000E02, 1.646460E00
1.000000E02, 1.081350E01
1.000000E02, 1.998486E01
1.000000E02, 2.916054E01
1.000000E02, 3.834054E01
1.000000E02, 4.752486E01
1.000000E02, 5.671350E01
1.000000E02, 6.590646E01
1.000000E02, 7.510374E01
1.000000E02, 8.430534E01
1.000000E02, 9.351126E01
1.000000E02, 1.027215E02
1.000000E02, 1.119361E02
1.000000E02, 1.211549E02
1.000000E02, 1.303781E02
1.000000E02, 1.396057E02
1.000000E02, 1.488375E02
1.000000E02, 1.580737E02
1.000000E02, 1.673141E02
1.000000E02, 1.765589E02
1.000000E02, 1.858081E02
1.000000E02, 1.950615E02
1.000000E02, 2.043193E02
1.000000E02, 2.135813E02
1.000000E02, 2.228477E02
1.000000E02, 2.321185E02
1.000000E02, 2.413935E02
1.000000E02, 2.506729E02
1.000000E02, 2.599565E02
1.000000E02, 2.692445E02
1.000000E02, 2.785369E02
1.000000E02, 2.878335E02
1.000000E02, 2.971345E02
1.000000E02, 3.064397E02
1.000000E02, 3.157493E02
1.000000E02, 3.250633E02
1.000000E02, 3.343815E02
1.000000E02, 3.437041E02
1.000000E02, 3.530309E02
1.000000E02, 2.362140E00
1.000000E02, 1.169766E01
1.000000E02, 2.103750E01
1.000000E02, 3.038166E01
1.000000E02, 3.973014E01
1.000000E02, 4.908294E01
1.000000E02, 5.844006E01
1.000000E02, 6.780150E01
1.000000E02, 7.716726E01
1.000000E02, 8.653734E01
1.000000E02, 9.591174E01
1.000000E02, 1.052905E02
1.000000E02, 1.146735E02
1.000000E02, 1.240609E02
1.000000E02, 1.334525E02
1.000000E02, 1.428485E02
1.000000E02, 1.522489E02
1.000000E02, 1.616535E02
1.000000E02, 1.710625E02
1.000000E02, 1.804757E02
1.000000E02, 1.898933E02
1.000000E02, 1.993153E02
1.000000E02, 2.087415E02
1.000000E02, 2.181721E02
1.000000E02, 2.276069E02
1.000000E02, 2.370461E02
1.000000E02, 2.464897E02
1.000000E02, 2.559375E02
1.000000E02, 2.653897E02
1.000000E02, 2.748461E02
1.000000E02, 2.843069E02
1.000000E02, 2.937721E02
1.000000E02, 3.032415E02
1.000000E02, 3.127153E02
1.000000E02, 3.221933E02
1.000000E02, 3.316757E02
1.000000E02, 3.411625E02
1.000000E02, 3.506535E02
1.000000E02, 1.488600E-01
1.000000E02, 9.648540E00
1.000000E02, 1.915254E01
1.000000E02, 2.866086E01
1.000000E02, 3.817350E01
1.000000E02, 4.769046E01
1.000000E02, 5.721174E01
1.000000E02, 6.673734E01
1.000000E02, 7.626726E01
1.000000E02, 8.580150E01
1.000000E02, 9.534006E01
1.000000E02, 1.048829E02
1.000000E02, 1.144301E02
1.000000E02, 1.239817E02
1.000000E02, 1.335375E02
1.000000E02, 1.430977E02
1.000000E02, 1.526621E02
1.000000E02, 1.622309E02
1.000000E02, 1.718041E02
1.000000E02, 1.813815E02
1.000000E02, 1.909633E02
1.000000E02, 2.005493E02
1.000000E02, 2.101397E02
1.000000E02, 2.197345E02
1.000000E02, 2.293335E02
1.000000E02, 2.389369E02
1.000000E02, 2.485445E02
1.000000E02, 2.581565E02
1.000000E02, 2.677729E02
1.000000E02, 2.773935E02
1.000000E02, 2.870185E02
1.000000E02, 2.966477E02
1.000000E02, 3.062813E02
1.000000E02, 3.159193E02
1.000000E02, 3.255615E02
1.000000E02, 3.352081E02
1.000000E02, 3.448589E02
1.000000E02, 3.545141E02
1.000000E02, 4.173660E00
1.000000E02, 1.383750E01
1.000000E02, 2.350566E01
1.000000E02, 3.317814E01
1.000000E02, 4.285494E01
1.000000E02, 5.253606E01
1.000000E02, 6.222150E01
1.000000E02, 7.191126E01
1.000000E02, 8.160534E01
1.000000E02, 9.130374E01
1.000000E02, 1.010065E02
1.000000E02, 1.107135E02
1.000000E02, 1.204249E02
1.000000E02, 1.301405E02
1.000000E02, 1.398605E02
1.000000E02, 1.495849E02
1.000000E02, 1.593135E02
1.000000E02, 1.690465E02
1.000000E02, 1.787837E02
1.000000E02, 1.885253E02
1.000000E02, 1.982713E02
1.000000E02, 2.080215E02
1.000000E02, 2.177761E02
1.000000E02, 2.275349E02
1.000000E02, 2.372981E02
1.000000E02, 2.470657E02
1.000000E02, 2.568375E02
1.000000E02, 2.666137E02
1.000000E02, 2.763941E02
1.000000E02, 2.861789E02
1.000000E02, 2.959681E02
1.000000E02, 3.057615E02
1.000000E02, 3.155593E02
1.000000E02, 3.253613E02
1.000000E02, 3.351677E02
1.000000E02, 3.449785E02
1.000000E02, 3.547935E02
1.000000E02, 4.612860E00
1.000000E02, 1.443654E01
1.000000E02, 2.426454E01
1.000000E02, 3.409686E01
1.000000E02, 4.393350E01
1.000000E02, 5.377446E01
1.000000E02, 6.361974E01
1.000000E02, 7.346934E01
1.000000E02, 8.332326E01
1.000000E02, 9.318150E01
1.000000E02, 1.030441E02
1.000000E02, 1.129109E02
1.000000E02, 1.227821E02
1.000000E02, 1.326577E02
1.000000E02, 1.425375E02
1.000000E02, 1.524217E02
1.000000E02, 1.623101E02
1.000000E02, 1.722029E02
1.000000E02, 1.821001E02
1.000000E02, 1.920015E02
1.000000E02, 2.019073E02
1.000000E02, 2.118173E02
1.000000E02, 2.217317E02
1.000000E02, 2.316505E02
1.000000E02, 2.415735E02
1.000000E02, 2.515009E02
1.000000E02, 2.614325E02
1.000000E02, 2.713685E02
1.000000E02, 2.813089E02
1.000000E02, 2.912535E02
1.000000E02, 3.012025E02
1.000000E02, 3.111557E02
1.000000E02, 3.211133E02
1.000000E02, 3.310753E02
1.000000E02, 3.410415E02
1.000000E02, 3.510121E02
1.000000E02, 9.869400E-01
1.000000E02, 1.096614E01
1.000000E02, 2.094966E01
1.000000E02, 3.093750E01
1.000000E02, 4.092966E01
1.000000E02, 5.092614E01
1.000000E02, 6.092694E01
1.000000E02, 7.093206E01
1.000000E02, 8.094150E01
1.000000E02, 9.095526E01
1.000000E02, 1.009733E02
1.000000E02, 1.109957E02
1.000000E02, 1.210225E02
1.000000E02, 1.310535E02
1.000000E02, 1.410889E02
1.000000E02, 1.511285E02
1.000000E02, 1.611725E02
1.000000E02, 1.712209E02
1.000000E02, 1.812735E02
1.000000E02, 1.913305E02
1.000000E02, 2.013917E02
1.000000E02, 2.114573E02
1.000000E02, 2.215273E02
1.000000E02, 2.316015E02
1.000000E02, 2.416801E02
1.000000E02, 2.517629E02
1.000000E02, 2.618501E02
1.000000E02, 2.719417E02
1.000000E02, 2.820375E02
1.000000E02, 2.921377E02
1.000000E02, 3.022421E02
1.000000E02, 3.123509E02
1.000000E02, 3.224641E02
1.000000E02, 3.325815E02
1.000000E02, 3.427033E02
1.000000E02, 3.528293E02
1.000000E02, 2.959740E00
1.000000E02, 1.309446E01
1.000000E02, 2.323350E01
1.000000E02, 3.337686E01
1.000000E02, 4.352454E01
1.000000E02, 5.367654E01
1.000000E02, 6.383286E01
1.000000E02, 7.399350E01
1.000000E02, 8.415846E01
1.000000E02, 9.432774E01
1.000000E02, 1.045013E02
1.000000E02, 1.146793E02
1.000000E02, 1.248615E02
1.000000E02, 1.350481E02
1.000000E02, 1.452389E02
1.000000E02, 1.554341E02
1.000000E02, 1.656337E02
1.000000E02, 1.758375E02
1.000000E02, 1.860457E02
1.000000E02, 1.962581E02
1.000000E02, 2.064749E02
1.000000E02, 2.166961E02
1.000000E02, 2.269215E02
1.000000E02, 2.371513E02
1.000000E02, 2.473853E02
1.000000E02, 2.576237E02
1.000000E02, 2.678665E02
1.000000E02, 2.781135E02
1.000000E02, 2.883649E02
1.000000E02, 2.986205E02
1.000000E02, 3.088805E02
1.000000E02, 3.191449E02
1.000000E02, 3.294135E02
1.000000E02, 3.396865E02
1.000000E02, 3.499637E02
1.000000E02, 2.453400E-01
1.000000E02, 1.053126E01
1.000000E02, 2.082150E01
1.000000E02, 3.111606E01
1.000000E02, 4.141494E01
1.000000E02, 5.171814E01
1.000000E02, 6.202566E01
1.000000E02, 7.233750E01
1.000000E02, 8.265366E01
1.000000E02, 9.297414E01
1.000000E02, 1.032989E02
1.000000E02, 1.136281E02
1.000000E02, 1.239615E02
1.000000E02, 1.342993E02
1.000000E02, 1.446413E02
1.000000E02, 1.549877E02
1.000000E02, 1.653385E02
1.000000E02, 1.756935E02
1.000000E02, 1.860529E02
1.000000E02, 1.964165E02
1.000000E02, 2.067845E02
1.000000E02, 2.171569E02
1.000000E02, 2.275335E02
1.000000E02, 2.379145E02
1.000000E02, 2.482997E02
1.000000E02, 2.586893E02
1.000000E02, 2.690833E02
1.000000E02, 2.794815E02
1.000000E02, 2.898841E02
1.000000E02, 3.002909E02
1.000000E02, 3.107021E02
1.000000E02, 3.211177E02
1.000000E02, 3.315375E02
1.000000E02, 3.419617E02
1.000000E02, 3.523901E02
1.000000E02, 2.822940E00
1.000000E02, 1.326006E01
1.000000E02, 2.370150E01
1.000000E02, 3.414726E01
1.000000E02, 4.459734E01
1.000000E02, 5.505174E01
1.000000E02, 6.551046E01
1.000000E02, 7.597350E01
1.000000E02, 8.644086E01
1.000000E02, 9.691254E01
1.000000E02, 1.073885E02
1.000000E02, 1.178689E02
1.000000E02, 1.283535E02
1.000000E02, 1.388425E02
1.000000E02, 1.493357E02
1.000000E02, 1.598333E02
1.000000E02, 1.703353E02
1.000000E02, 1.808415E02
1.000000E02, 1.913521E02
1.000000E02, 2.018669E02
1.000000E02, 2.123861E02
1.000000E02, 2.229097E02
1.000000E02, 2.334375E02
1.000000E02, 2.439697E02
1.000000E02, 2.545061E02
1.000000E02, 2.650469E02
1.000000E02, 2.755921E02
1.000000E02, 2.861415E02
1.000000E02, 2.966953E02
1.000000E02, 3.072533E02
1.000000E02, 3.178157E02
1.000000E02, 3.283825E02
1.000000E02, 3.389535E02
1.000000E02, 3.495289E02
1.000000E02, 1.085400E-01
1.000000E02, 1.069254E01
1.000000E02, 2.128086E01
1.000000E02, 3.187350E01
1.000000E02, 4.247046E01
1.000000E02, 5.307174E01
1.000000E02, 6.367734E01
1.000000E02, 7.428726E01
1.000000E02, 8.490150E01
1.000000E02, 9.552006E01
1.000000E02, 1.061429E02
1.000000E02, 1.167701E02
1.000000E02, 1.274017E02
1.000000E02, 1.380375E02
1.000000E02, 1.486777E02
1.000000E02, 1.593221E02
1.000000E02, 1.699709E02
1.000000E02, 1.806241E02
1.000000E02, 1.912815E02
1.000000E02, 2.019433E02
1.000000E02, 2.126093E02
1.000000E02, 2.232797E02
1.000000E02, 2.339545E02
1.000000E02, 2.446335E02
1.000000E02, 2.553169E02
1.000000E02, 2.660045E02
1.000000E02, 2.766965E02
1.000000E02, 2.873929E02
1.000000E02, 2.980935E02
1.000000E02, 3.087985E02
1.000000E02, 3.195077E02
1.000000E02, 3.302213E02
1.000000E02, 3.409393E02
1.000000E02, 3.516615E02
1.000000E02, 2.388060E00
1.000000E02, 1.311894E01
1.000000E02, 2.385414E01
1.000000E02, 3.459366E01
1.000000E02, 4.533750E01
1.000000E02, 5.608566E01
1.000000E02, 6.683814E01
1.000000E02, 7.759494E01
1.000000E02, 8.835606E01
1.000000E02, 9.912150E01
1.000000E02, 1.098913E02
1.000000E02, 1.206653E02
1.000000E02, 1.314437E02
1.000000E02, 1.422265E02
1.000000E02, 1.530135E02
1.000000E02, 1.638049E02
1.000000E02, 1.746005E02
1.000000E02, 1.854005E02
1.000000E02, 1.962049E02
1.000000E02, 2.070135E02
1.000000E02, 2.178265E02
1.000000E02, 2.286437E02
1.000000E02, 2.394653E02
1.000000E02, 2.502913E02
1.000000E02, 2.611215E02
1.000000E02, 2.719561E02
1.000000E02, 2.827949E02
1.000000E02, 2.936381E02
1.000000E02, 3.044857E02
1.000000E02, 3.153375E02
1.000000E02, 3.261937E02
1.000000E02, 3.370541E02
1.000000E02, 3.479189E02
1.000000E02, 3.587881E02
1.000000E02, 9.661500E00
1.000000E02, 2.053926E01
1.000000E02, 3.142134E01
1.000000E02, 4.230774E01
1.000000E02, 5.319846E01
1.000000E02, 6.409350E01
1.000000E02, 7.499286E01
1.000000E02, 8.589654E01
1.000000E02, 9.680454E01
1.000000E02, 1.077169E02
1.000000E02, 1.186335E02
1.000000E02, 1.295545E02
1.000000E02, 1.404797E02
1.000000E02, 1.514093E02
1.000000E02, 1.623433E02
1.000000E02, 1.732815E02
1.000000E02, 1.842241E02
1.000000E02, 1.951709E02
1.000000E02, 2.061221E02
1.000000E02, 2.170777E02
1.000000E02, 2.280375E02
1.000000E02, 2.390017E02
1.000000E02, 2.499701E02
1.000000E02, 2.609429E02
1.000000E02, 2.719201E02
1.000000E02, 2.829015E02
1.000000E02, 2.938873E02
1.000000E02, 3.048773E02
1.000000E02, 3.158717E02
1.000000E02, 3.268705E02
1.000000E02, 3.378735E02
1.000000E02, 3.488809E02
1.000000E02, 3.598925E02
1.000000E02, 1.090854E01
1.000000E02, 2.192886E01
1.000000E02, 3.295350E01
1.000000E02, 4.398246E01
1.000000E02, 5.501574E01
1.000000E02, 6.605334E01
1.000000E02, 7.709526E01
1.000000E02, 8.814150E01
1.000000E02, 9.919206E01
1.000000E02, 1.102469E02
1.000000E02, 1.213061E02
1.000000E02, 1.323697E02
1.000000E02, 1.434375E02
1.000000E02, 1.545097E02
1.000000E02, 1.655861E02
1.000000E02, 1.766669E02
1.000000E02, 1.877521E02
1.000000E02, 1.988415E02
1.000000E02, 2.099353E02
1.000000E02, 2.210333E02
1.000000E02, 2.321357E02
1.000000E02, 2.432425E02
1.000000E02, 2.543535E02
1.000000E02, 2.654689E02
1.000000E02, 2.765885E02
1.000000E02, 2.877125E02
1.000000E02, 2.988409E02
1.000000E02, 3.099735E02
1.000000E02, 3.211105E02
1.000000E02, 3.322517E02
1.000000E02, 3.433973E02
1.000000E02, 3.545473E02
1.000000E02, 5.701500E00
1.000000E02, 1.686006E01
1.000000E02, 2.802294E01
1.000000E02, 3.919014E01
1.000000E02, 5.036166E01
1.000000E02, 6.153750E01
1.000000E02, 7.271766E01
1.000000E02, 8.390214E01
1.000000E02, 9.509094E01
1.000000E02, 1.062841E02
1.000000E02, 1.174815E02
1.000000E02, 1.286833E02
1.000000E02, 1.398893E02
1.000000E02, 1.510997E02
1.000000E02, 1.623145E02
1.000000E02, 1.735335E02
1.000000E02, 1.847569E02
1.000000E02, 1.959845E02
1.000000E02, 2.072165E02
1.000000E02, 2.184529E02
1.000000E02, 2.296935E02
1.000000E02, 2.409385E02
1.000000E02, 2.521877E02
1.000000E02, 2.634413E02
1.000000E02, 2.746993E02
1.000000E02, 2.859615E02
1.000000E02, 2.972281E02
1.000000E02, 3.084989E02
1.000000E02, 3.197741E02
1.000000E02, 3.310537E02
1.000000E02, 3.423375E02
1.000000E02, 3.536257E02
1.000000E02, 4.918140E00
1.000000E02, 1.621494E01
1.000000E02, 2.751606E01
1.000000E02, 3.882150E01
1.000000E02, 5.013126E01
1.000000E02, 6.144534E01
1.000000E02, 7.276374E01
1.000000E02, 8.408646E01
1.000000E02, 9.541350E01
1.000000E02, 1.067449E02
1.000000E02, 1.180805E02
1.000000E02, 1.294205E02
1.000000E02, 1.407649E02
1.000000E02, 1.521135E02
1.000000E02, 1.634665E02
1.000000E02, 1.748237E02
1.000000E02, 1.861853E02
1.000000E02, 1.975513E02
1.000000E02, 2.089215E02
1.000000E02, 2.202961E02
1.000000E02, 2.316749E02
1.000000E02, 2.430581E02
1.000000E02, 2.544457E02
1.000000E02, 2.658375E02
1.000000E02, 2.772337E02
1.000000E02, 2.886341E02
1.000000E02, 3.000389E02
1.000000E02, 3.114481E02
1.000000E02, 3.228615E02
1.000000E02, 3.342793E02
1.000000E02, 3.457013E02
1.000000E02, 3.571277E02
1.000000E02, 8.558460E00
1.000000E02, 1.999350E01
1.000000E02, 3.143286E01
1.000000E02, 4.287654E01
1.000000E02, 5.432454E01
1.000000E02, 6.577686E01
1.000000E02, 7.723350E01
1.000000E02, 8.869446E01
1.000000E02, 1.001597E02
1.000000E02, 1.116293E02
1.000000E02, 1.231033E02
1.000000E02, 1.345815E02
1.000000E02, 1.460641E02
1.000000E02, 1.575509E02
1.000000E02, 1.690421E02
1.000000E02, 1.805377E02
1.000000E02, 1.920375E02
1.000000E02, 2.035417E02
1.000000E02, 2.150501E02
1.000000E02, 2.265629E02
1.000000E02, 2.380801E02
1.000000E02, 2.496015E02
1.000000E02, 2.611273E02
1.000000E02, 2.726573E02
1.000000E02, 2.841917E02
1.000000E02, 2.957305E02
1.000000E02, 3.072735E02
1.000000E02, 3.188209E02
1.000000E02, 3.303725E02
1.000000E02, 3.419285E02
1.000000E02, 3.534889E02
1.000000E02, 5.053500E00
1.000000E02, 1.662246E01
1.000000E02, 2.819574E01
1.000000E02, 3.977334E01
1.000000E02, 5.135526E01
1.000000E02, 6.294150E01
1.000000E02, 7.453206E01
1.000000E02, 8.612694E01
1.000000E02, 9.772614E01
1.000000E02, 1.093297E02
1.000000E02, 1.209375E02
1.000000E02, 1.325497E02
1.000000E02, 1.441661E02
1.000000E02, 1.557869E02
1.000000E02, 1.674121E02
1.000000E02, 1.790415E02
1.000000E02, 1.906753E02
1.000000E02, 2.023133E02
1.000000E02, 2.139557E02
1.000000E02, 2.256025E02
1.000000E02, 2.372535E02
1.000000E02, 2.489089E02
1.000000E02, 2.605685E02
1.000000E02, 2.722325E02
1.000000E02, 2.839009E02
1.000000E02, 2.955735E02
1.000000E02, 3.072505E02
1.000000E02, 3.189317E02
1.000000E02, 3.306173E02
1.000000E02, 3.423073E02
1.000000E02, 3.540015E02
1.000000E02, 5.700060E00
1.000000E02, 1.740294E01
1.000000E02, 2.911014E01
1.000000E02, 4.082166E01
1.000000E02, 5.253750E01
1.000000E02, 6.425766E01
1.000000E02, 7.598214E01
1.000000E02, 8.771094E01
1.000000E02, 9.944406E01
1.000000E02, 1.111815E02
1.000000E02, 1.229233E02
1.000000E02, 1.346693E02
1.000000E02, 1.464197E02
1.000000E02, 1.581745E02
1.000000E02, 1.699335E02
1.000000E02, 1.816969E02
1.000000E02, 1.934645E02
1.000000E02, 2.052365E02
1.000000E02, 2.170129E02
1.000000E02, 2.287935E02
1.000000E02, 2.405785E02
1.000000E02, 2.523677E02
1.000000E02, 2.641613E02
1.000000E02, 2.759593E02
1.000000E02, 2.877615E02
1.000000E02, 2.995681E02
1.000000E02, 3.113789E02
1.000000E02, 3.231941E02
1.000000E02, 3.350137E02
1.000000E02, 3.468375E02
1.000000E02, 3.586657E02
1.000000E02, 1.049814E01
1.000000E02, 2.233494E01
1.000000E02, 3.417606E01
1.000000E02, 4.602150E01
1.000000E02, 5.787126E01
1.000000E02, 6.972534E01
1.000000E02, 8.158374E01
1.000000E02, 9.344646E01
1.000000E02, 1.053135E02
1.000000E02, 1.171849E02
1.000000E02, 1.290605E02
1.000000E02, 1.409405E02
1.000000E02, 1.528249E02
1.000000E02, 1.647135E02
1.000000E02, 1.766065E02
1.000000E02, 1.885037E02
1.000000E02, 2.004053E02
1.000000E02, 2.123113E02
1.000000E02, 2.242215E02
1.000000E02, 2.361361E02
1.000000E02, 2.480549E02
1.000000E02, 2.599781E02
1.000000E02, 2.719057E02
1.000000E02, 2.838375E02
1.000000E02, 2.957737E02
1.000000E02, 3.077141E02
1.000000E02, 3.196589E02
1.000000E02, 3.316081E02
1.000000E02, 3.435615E02
1.000000E02, 3.555193E02
1.000000E02, 7.481340E00
1.000000E02, 1.944774E01
1.000000E02, 3.141846E01
1.000000E02, 4.339350E01
1.000000E02, 5.537286E01
1.000000E02, 6.735654E01
1.000000E02, 7.934454E01
1.000000E02, 9.133686E01
1.000000E02, 1.033335E02
1.000000E02, 1.153345E02
1.000000E02, 1.273397E02
1.000000E02, 1.393493E02
1.000000E02, 1.513633E02
1.000000E02, 1.633815E02
1.000000E02, 1.754041E02
1.000000E02, 1.874309E02
1.000000E02, 1.994621E02
1.000000E02, 2.114977E02
1.000000E02, 2.235375E02
1.000000E02, 2.355817E02
1.000000E02, 2.476301E02
1.000000E02, 2.596829E02
1.000000E02, 2.717401E02
1.000000E02, 2.838015E02
1.000000E02, 2.958673E02
1.000000E02, 3.079373E02
1.000000E02, 3.200117E02
1.000000E02, 3.320905E02
1.000000E02, 3.441735E02
1.000000E02, 3.562609E02
1.000000E02, 8.352540E00
1.000000E02, 2.044854E01
1.000000E02, 3.254886E01
1.000000E02, 4.465350E01
1.000000E02, 5.676246E01
1.000000E02, 6.887574E01
1.000000E02, 8.099334E01
1.000000E02, 9.311526E01
1.000000E02, 1.052415E02
1.000000E02, 1.173721E02
1.000000E02, 1.295069E02
1.000000E02, 1.416461E02
1.000000E02, 1.537897E02
1.000000E02, 1.659375E02
1.000000E02, 1.780897E02
1.000000E02, 1.902461E02
1.000000E02, 2.024069E02
1.000000E02, 2.145721E02
1.000000E02, 2.267415E02
1.000000E02, 2.389153E02
1.000000E02, 2.510933E02
1.000000E02, 2.632757E02
1.000000E02, 2.754625E02
1.000000E02, 2.876535E02
1.000000E02, 2.998489E02
1.000000E02, 3.120485E02
1.000000E02, 3.242525E02
1.000000E02, 3.364609E02
1.000000E02, 3.486735E02
1.000000E02, 8.904600E-01
1.000000E02, 1.311174E01
1.000000E02, 2.533734E01
1.000000E02, 3.756726E01
1.000000E02, 4.980150E01
1.000000E02, 6.204006E01
1.000000E02, 7.428294E01
1.000000E02, 8.653014E01
1.000000E02, 9.878166E01
1.000000E02, 1.110375E02
1.000000E02, 1.232977E02
1.000000E02, 1.355621E02
1.000000E02, 1.478309E02
1.000000E02, 1.601041E02
1.000000E02, 1.723815E02
1.000000E02, 1.846633E02
1.000000E02, 1.969493E02
1.000000E02, 2.092397E02
1.000000E02, 2.215345E02
1.000000E02, 2.338335E02
1.000000E02, 2.461369E02
1.000000E02, 2.584445E02
1.000000E02, 2.707565E02
1.000000E02, 2.830729E02
1.000000E02, 2.953935E02
1.000000E02, 3.077185E02
1.000000E02, 3.200477E02
1.000000E02, 3.323813E02
1.000000E02, 3.447193E02
1.000000E02, 3.570615E02
1.000000E02, 9.408060E00
1.000000E02, 2.175894E01
1.000000E02, 3.411414E01
1.000000E02, 4.647366E01
1.000000E02, 5.883750E01
1.000000E02, 7.120566E01
1.000000E02, 8.357814E01
1.000000E02, 9.595494E01
1.000000E02, 1.083361E02
1.000000E02, 1.207215E02
1.000000E02, 1.331113E02
1.000000E02, 1.455053E02
1.000000E02, 1.579037E02
1.000000E02, 1.703065E02
1.000000E02, 1.827135E02
1.000000E02, 1.951249E02
1.000000E02, 2.075405E02
1.000000E02, 2.199605E02
1.000000E02, 2.323849E02
1.000000E02, 2.448135E02
1.000000E02, 2.572465E02
1.000000E02, 2.696837E02
1.000000E02, 2.821253E02
1.000000E02, 2.945713E02
1.000000E02, 3.070215E02
1.000000E02, 3.194761E02
1.000000E02, 3.319349E02
1.000000E02, 3.443981E02
1.000000E02, 3.568657E02
1.000000E02, 9.337500E00
1.000000E02, 2.181366E01
1.000000E02, 3.429414E01
1.000000E02, 4.677894E01
1.000000E02, 5.926806E01
1.000000E02, 7.176150E01
1.000000E02, 8.425926E01
1.000000E02, 9.676134E01
1.000000E02, 1.092677E02
1.000000E02, 1.217785E02
1.000000E02, 1.342935E02
1.000000E02, 1.468129E02
1.000000E02, 1.593365E02
1.000000E02, 1.718645E02
1.000000E02, 1.843969E02
1.000000E02, 1.969335E02
1.000000E02, 2.094745E02
1.000000E02, 2.220197E02
1.000000E02, 2.345693E02
1.000000E02, 2.471233E02
1.000000E02, 2.596815E02
1.000000E02, 2.722441E02
1.000000E02, 2.848109E02
1.000000E02, 2.973821E02
1.000000E02, 3.099577E02
1.000000E02, 3.225375E02
1.000000E02, 3.351217E02
1.000000E02, 3.477101E02
1.000000E02, 3.029400E-01
1.000000E02, 1.290006E01
1.000000E02, 2.550150E01
1.000000E02, 3.810726E01
1.000000E02, 5.071734E01
1.000000E02, 6.333174E01
1.000000E02, 7.595046E01
1.000000E02, 8.857350E01
1.000000E02, 1.012009E02
1.000000E02, 1.138325E02
1.000000E02, 1.264685E02
1.000000E02, 1.391089E02
1.000000E02, 1.517535E02
1.000000E02, 1.644025E02
1.000000E02, 1.770557E02
1.000000E02, 1.897133E02
1.000000E02, 2.023753E02
1.000000E02, 2.150415E02
1.000000E02, 2.277121E02
1.000000E02, 2.403869E02
1.000000E02, 2.530661E02
1.000000E02, 2.657497E02
1.000000E02, 2.784375E02
1.000000E02, 2.911297E02
1.000000E02, 3.038261E02
1.000000E02, 3.165269E02
1.000000E02, 3.292321E02
1.000000E02, 3.419415E02
1.000000E02, 3.546553E02
1.000000E02, 7.373340E00
1.000000E02, 2.009574E01
1.000000E02, 3.282246E01
1.000000E02, 4.555350E01
1.000000E02, 5.828886E01
1.000000E02, 7.102854E01
1.000000E02, 8.377254E01
1.000000E02, 9.652086E01
1.000000E02, 1.092735E02
1.000000E02, 1.220305E02
1.000000E02, 1.347917E02
1.000000E02, 1.475573E02
1.000000E02, 1.603273E02
1.000000E02, 1.731015E02
1.000000E02, 1.858801E02
1.000000E02, 1.986629E02
1.000000E02, 2.114501E02
1.000000E02, 2.242417E02
1.000000E02, 2.370375E02
1.000000E02, 2.498377E02
1.000000E02, 2.626421E02
1.000000E02, 2.754509E02
1.000000E02, 2.882641E02
1.000000E02, 3.010815E02
1.000000E02, 3.139033E02
1.000000E02, 3.267293E02
1.000000E02, 3.395597E02
1.000000E02, 3.523945E02
1.000000E02, 5.233500E00
1.000000E02, 1.807686E01
1.000000E02, 3.092454E01
1.000000E02, 4.377654E01
1.000000E02, 5.663286E01
1.000000E02, 6.949350E01
1.000000E02, 8.235846E01
1.000000E02, 9.522774E01
1.000000E02, 1.081013E02
1.000000E02, 1.209793E02
1.000000E02, 1.338615E02
1.000000E02, 1.467481E02
1.000000E02, 1.596389E02
1.000000E02, 1.725341E02
1.000000E02, 1.854337E02
1.000000E02, 1.983375E02
1.000000E02, 2.112457E02
1.000000E02, 2.241581E02
1.000000E02, 2.370749E02
1.000000E02, 2.499961E02
1.000000E02, 2.629215E02
1.000000E02, 2.758513E02
1.000000E02, 2.887853E02
1.000000E02, 3.017237E02
1.000000E02, 3.146665E02
1.000000E02, 3.276135E02
1.000000E02, 3.405649E02
1.000000E02, 3.535205E02
1.000000E02, 6.480540E00
9.999997E01, 1.944486E01
9.999988E01, 3.241350E01
9.999972E01, 4.538646E01
9.999951E01, 5.836374E01
9.999923E01, 7.134534E01
9.999889E01, 8.433126E01
9.999849E01, 9.732150E01
9.999802E01, 1.103161E02
9.999750E01, 1.233149E02
9.999691E01, 1.363181E02
9.999626E01, 1.493257E02
9.999555E01, 1.623375E02
9.999478E01, 1.753537E02
9.999395E01, 1.883741E02
9.999305E01, 2.013989E02
9.999210E01, 2.144281E02
9.999108E01, 2.274615E02
9.999000E01, 2.404993E02
9.998885E01, 2.535413E02
9.998765E01, 2.665877E02
9.998639E01, 2.796385E02
9.998506E01, 2.926935E02
9.998367E01, 3.057529E02
9.998222E01, 3.188165E02
9.998070E01, 3.318845E02
9.997913E01, 3.449569E02
9.997749E01, 3.580335E02
9.997580E01, 1.111446E01
9.997404E01, 2.419974E01
9.997222E01, 3.728934E01
9.997033E01, 5.038326E01
9.996839E01, 6.348150E01
9.996638E01, 7.658406E01
9.996431E01, 8.969094E01
9.996218E01, 1.028021E02
9.995999E01, 1.159177E02
9.995774E01, 1.290375E02
9.995542E01, 1.421617E02
9.995305E01, 1.552901E02
9.995061E01, 1.684229E02
9.994811E01, 1.815601E02
9.994554E01, 1.947015E02
9.994292E01, 2.078473E02
9.994024E01, 2.209973E02
9.993749E01, 2.341517E02
9.993468E01, 2.473105E02
9.993181E01, 2.604735E02
9.992888E01, 2.736409E02
9.992588E01, 2.868125E02
9.992283E01, 2.999885E02
9.991971E01, 3.131689E02
9.991653E01, 3.263535E02
9.991329E01, 3.395425E02
9.990999E01, 3.527357E02
9.990662E01, 5.933340E00
9.990320E01, 1.913526E01
9.989971E01, 3.234150E01
9.989616E01, 4.555206E01
9.989255E01, 5.876694E01
9.988888E01, 7.198614E01
9.988514E01, 8.520966E01
9.988135E01, 9.843750E01
9.987749E01, 1.116697E02
9.987357E01, 1.249061E02
9.986959E01, 1.381469E02
9.986555E01, 1.513921E02
9.986144E01, 1.646415E02
9.985728E01, 1.778953E02
9.985305E01, 1.911533E02
9.984876E01, 2.044157E02
9.984441E01, 2.176825E02
9.984000E01, 2.309535E02
9.983552E01, 2.442289E02
9.983099E01, 2.575085E02
9.982639E01, 2.707925E02
9.982173E01, 2.840809E02
9.981701E01, 2.973735E02
9.981223E01, 3.106705E02
9.980738E01, 3.239717E02
9.980248E01, 3.372773E02
9.979751E01, 3.505873E02
9.979248E01, 3.901500E00
9.978739E01, 1.722006E01
9.978224E01, 3.054294E01
9.977702E01, 4.387014E01
9.977175E01, 5.720166E01
9.976641E01, 7.053750E01
9.976101E01, 8.387766E01
9.975555E01, 9.722214E01
9.975003E01, 1.105709E02
9.974445E01, 1.239241E02
9.973880E01, 1.372815E02
9.973309E01, 1.506433E02
9.972733E01, 1.640093E02
9.972150E01, 1.773797E02
9.971561E01, 1.907545E02
9.970965E01, 2.041335E02
9.970364E01, 2.175169E02
9.969756E01, 2.309045E02
9.969143E01, 2.442965E02
9.968523E01, 2.576929E02
9.967897E01, 2.710935E02
9.967264E01, 2.844985E02
9.966626E01, 2.979077E02
9.965981E01, 3.113213E02
9.965331E01, 3.247393E02
9.964674E01, 3.381615E02
9.964011E01, 3.515881E02
9.963342E01, 5.018940E00
9.962666E01, 1.845414E01
9.961985E01, 3.189366E01
9.961297E01, 4.533750E01
9.960604E01, 5.878566E01
9.959904E01, 7.223814E01
9.959198E01, 8.569494E01
9.958486E01, 9.915606E01
9.957767E01, 1.126215E02
9.957043E01, 1.260913E02
9.956312E01, 1.395653E02
9.955575E01, 1.530437E02
9.954832E01, 1.665265E02
9.954083E01, 1.800135E02
9.953328E01, 1.935049E02
9.952567E01, 2.070005E02
9.951799E01, 2.205005E02
9.951025E01, 2.340049E02
9.950246E01, 2.475135E02
9.949460E01, 2.610265E02
9.948668E01, 2.745437E02
9.947869E01, 2.880653E02
9.947065E01, 3.015913E02
9.946254E01, 3.151215E02
9.945438E01, 3.286561E02
9.944615E01, 3.421949E02
9.943786E01, 3.557381E02
9.942951E01, 9.285660E00
9.942110E01, 2.283750E01
9.941262E01, 3.639366E01
9.940409E01, 4.995414E01
9.939549E01, 6.351894E01
9.938683E01, 7.708806E01
9.937811E01, 9.066150E01
9.936933E01, 1.042393E02
9.936049E01, 1.178213E02
9.935159E01, 1.314077E02
9.934262E01, 1.449985E02
9.933360E01, 1.585935E02
9.932451E01, 1.721929E02
9.931536E01, 1.857965E02
9.930615E01, 1.994045E02
9.929688E01, 2.130169E02
9.928755E01, 2.266335E02
9.927816E01, 2.402545E02
9.926870E01, 2.538797E02
9.925918E01, 2.675093E02
9.924961E01, 2.811433E02
9.923997E01, 2.947815E02
9.923027E01, 3.084241E02
9.922050E01, 3.220709E02
9.921068E01, 3.357221E02
9.920080E01, 3.493777E02
9.919085E01, 3.037500E00
9.918085E01, 1.670166E01
9.917078E01, 3.037014E01
9.916065E01, 4.404294E01
9.915046E01, 5.772006E01
9.914021E01, 7.140150E01
9.912989E01, 8.508726E01
9.911952E01, 9.877734E01
9.910909E01, 1.124717E02
9.909859E01, 1.261705E02
9.908803E01, 1.398735E02
9.907741E01, 1.535809E02
9.906673E01, 1.672925E02
9.905599E01, 1.810085E02
9.904519E01, 1.947289E02
9.903433E01, 2.084535E02
9.902340E01, 2.221825E02
9.901242E01, 2.359157E02
9.900137E01, 2.496533E02
9.899026E01, 2.633953E02
9.897909E01, 2.771415E02
9.896786E01, 2.908921E02
9.895657E01, 3.046469E02
9.894522E01, 3.184061E02
9.893380E01, 3.321697E02
9.892233E01, 3.459375E02
9.891079E01, 3.597097E02
9.889920E01, 1.348614E01
9.888754E01, 2.726694E01
9.887582E01, 4.105206E01
9.886404E01, 5.484150E01
9.885220E01, 6.863526E01
9.884030E01, 8.243334E01
9.882833E01, 9.623574E01
9.881631E01, 1.100425E02
9.880423E01, 1.238535E02
9.879208E01, 1.376689E02
9.877987E01, 1.514885E02
9.876760E01, 1.653125E02
9.875528E01, 1.791409E02
9.874289E01, 1.929735E02
9.873043E01, 2.068105E02
9.871792E01, 2.206517E02
9.870535E01, 2.344973E02
9.869272E01, 2.483473E02
9.868002E01, 2.622015E02
9.866726E01, 2.760601E02
9.865445E01, 2.899229E02
9.864157E01, 3.037901E02
9.862863E01, 3.176617E02
9.861563E01, 3.315375E02
9.860257E01, 3.454177E02
9.858945E01, 3.593021E02
9.857627E01, 1.319094E01
9.856303E01, 2.708406E01
9.854972E01, 4.098150E01
9.853636E01, 5.488326E01
9.852293E01, 6.878934E01
9.850945E01, 8.269974E01
9.849590E01, 9.661446E01
9.848229E01, 1.105335E02
9.846862E01, 1.244569E02
9.845489E01, 1.383845E02
9.844110E01, 1.523165E02
9.842725E01, 1.662529E02
9.841334E01, 1.801935E02
9.839937E01, 1.941385E02
9.838533E01, 2.080877E02
9.837124E01, 2.220413E02
9.835708E01, 2.359993E02
9.834287E01, 2.499615E02
9.832859E01, 2.639281E02
9.831425E01, 2.778989E02
9.829986E01, 2.918741E02
9.828540E01, 3.058537E02
9.827088E01, 3.198375E02
9.825630E01, 3.338257E02
9.824166E01, 3.478181E02
9.822696E01, 1.814940E00
9.821220E01, 1.581606E01
9.819737E01, 2.982150E01
9.818249E01, 4.383126E01
9.816755E01, 5.784534E01
9.815254E01, 7.186374E01
9.813748E01, 8.588646E01
9.812235E01, 9.991350E01
9.810717E01, 1.139449E02
9.809192E01, 1.279805E02
9.807661E01, 1.420205E02
9.806124E01, 1.560649E02
9.804582E01, 1.701135E02
9.803033E01, 1.841665E02
9.801478E01, 1.982237E02
9.799917E01, 2.122853E02
9.798350E01, 2.263513E02
9.796777E01, 2.404215E02
9.795197E01, 2.544961E02
9.793612E01, 2.685749E02
9.792021E01, 2.826581E02
9.790424E01, 2.967457E02
9.788820E01, 3.108375E02
9.787211E01, 3.249337E02
9.785595E01, 3.390341E02
9.783974E01, 3.531389E02
9.782346E01, 7.248060E00
9.780713E01, 2.136150E01
9.779073E01, 3.547926E01
9.777428E01, 4.960134E01
9.775776E01, 6.372774E01
9.774118E01, 7.785846E01
9.772455E01, 9.199350E01
9.770785E01, 1.061329E02
9.769109E01, 1.202765E02
9.767427E01, 1.344245E02
9.765739E01, 1.485769E02
9.764045E01, 1.627335E02
9.762346E01, 1.768945E02
9.760640E01, 1.910597E02
9.758928E01, 2.052293E02
9.757210E01, 2.194033E02
9.755486E01, 2.335815E02
9.753755E01, 2.477641E02
9.752019E01, 2.619509E02
9.750277E01, 2.761421E02
9.748529E01, 2.903377E02
9.746775E01, 3.045375E02
9.745015E01, 3.187417E02
9.743249E01, 3.329501E02
9.741477E01, 3.471629E02
9.739698E01, 1.380060E00
9.737914E01, 1.560150E01
9.736124E01, 2.982726E01
9.734328E01, 4.405734E01
9.732525E01, 5.829174E01
9.730717E01, 7.253046E01
9.728903E01, 8.677350E01
9.727083E01, 1.010209E02
9.725256E01, 1.152725E02
9.723424E01, 1.295285E02
9.721586E01, 1.437889E02
9.719741E01, 1.580535E02
9.717891E01, 1.723225E02
9.716035E01, 1.865957E02
9.714172E01, 2.008733E02
9.712304E01, 2.151553E02
9.710430E01, 2.294415E02
9.708550E01, 2.437321E02
9.706663E01, 2.580269E02
9.704771E01, 2.723261E02
9.702873E01, 2.866297E02
9.700969E01, 3.009375E02
9.699058E01, 3.152497E02
9.697142E01, 3.295661E02
9.695220E01, 3.438869E02
9.693292E01, 3.582121E02
9.691357E01, 1.254150E01
9.689417E01, 2.687526E01
9.687471E01, 4.121334E01
9.685519E01, 5.555574E01
9.683561E01, 6.990246E01
9.681597E01, 8.425350E01
9.679627E01, 9.860886E01
9.677650E01, 1.129685E02
9.675668E01, 1.273325E02
9.673680E01, 1.417009E02
9.671686E01, 1.560735E02
9.669686E01, 1.704505E02
9.667681E01, 1.848317E02
9.665669E01, 1.992173E02
9.663651E01, 2.136073E02
9.661627E01, 2.280015E02
9.659597E01, 2.424001E02
9.657561E01, 2.568029E02
9.655520E01, 2.712101E02
9.653472E01, 2.856217E02
9.651418E01, 3.000375E02
9.649359E01, 3.144577E02
9.647293E01, 3.288821E02
9.645222E01, 3.433109E02
9.643144E01, 3.577441E02
9.641061E01, 1.218150E01
9.638971E01, 2.662326E01
9.636876E01, 4.106934E01
9.634775E01, 5.551974E01
9.632667E01, 6.997446E01
9.630554E01, 8.443350E01
9.628435E01, 9.889686E01
9.626310E01, 1.133645E02
9.624179E01, 1.278365E02
9.622042E01, 1.423129E02
9.619899E01, 1.567935E02
9.617750E01, 1.712785E02
9.615596E01, 1.857677E02
9.613435E01, 2.002613E02
9.611268E01, 2.147593E02
9.609096E01, 2.292615E02
9.606917E01, 2.437681E02
9.604733E01, 2.582789E02
9.602542E01, 2.727941E02
9.600346E01, 2.873137E02
9.598144E01, 3.018375E02
9.595935E01, 3.163657E02
9.593721E01, 3.308981E02
9.591501E01, 3.454349E02
9.589275E01, 3.599761E02
9.587043E01, 1.452150E01
9.584806E01, 2.907126E01
9.582562E01, 4.362534E01
9.580312E01, 5.818374E01
9.578057E01, 7.274646E01
9.575795E01, 8.731350E01
9.573528E01, 1.018849E02
9.571255E01, 1.164605E02
9.568976E01, 1.310405E02
9.566690E01, 1.456249E02
9.564399E01, 1.602135E02
9.562103E01, 1.748065E02
9.559800E01, 1.894037E02
9.557491E01, 2.040053E02
9.555176E01, 2.186113E02
9.552856E01, 2.332215E02
9.550529E01, 2.478361E02
9.548197E01, 2.624549E02
9.545859E01, 2.770781E02
9.543515E01, 2.917057E02
9.541165E01, 3.063375E02
9.538809E01, 3.209737E02
9.536447E01, 3.356141E02
9.534080E01, 3.502589E02
9.531706E01, 4.908060E00
9.529327E01, 1.956150E01
9.526941E01, 3.421926E01
9.524550E01, 4.888134E01
9.522153E01, 6.354774E01
9.519750E01, 7.821846E01
9.517341E01, 9.289350E01
9.514926E01, 1.075729E02
9.512506E01, 1.222565E02
9.510079E01, 1.369445E02
9.507647E01, 1.516369E02
9.505209E01, 1.663335E02
9.502765E01, 1.810345E02
9.500315E01, 1.957397E02
9.497859E01, 2.104493E02
9.495397E01, 2.251633E02
9.492930E01, 2.398815E02
9.490456E01, 2.546041E02
9.487977E01, 2.693309E02
9.485492E01, 2.840621E02
9.483001E01, 2.987977E02
9.480504E01, 3.135375E02
9.478002E01, 3.282817E02
9.475493E01, 3.430301E02
9.472979E01, 3.577829E02
9.470458E01, 1.254006E01
9.467932E01, 2.730150E01
9.465400E01, 4.206726E01
9.462863E01, 5.683734E01
9.460319E01, 7.161174E01
9.457769E01, 8.639046E01
9.455214E01, 1.011735E02
9.452653E01, 1.159609E02
9.450086E01, 1.307525E02
9.447513E01, 1.455485E02
9.444935E01, 1.603489E02
9.442350E01, 1.751535E02
9.439760E01, 1.899625E02
9.437164E01, 2.047757E02
9.434562E01, 2.195933E02
9.431954E01, 2.344153E02
9.429340E01, 2.492415E02
9.426721E01, 2.640721E02
9.424096E01, 2.789069E02
9.421465E01, 2.937461E02
9.418828E01, 3.085897E02
9.416185E01, 3.234375E02
9.413536E01, 3.382897E02
9.410882E01, 3.531461E02
9.408222E01, 8.006940E00
9.405556E01, 2.287206E01
9.402884E01, 3.774150E01
9.400207E01, 5.261526E01
9.397523E01, 6.749334E01
9.394834E01, 8.237574E01
9.392139E01, 9.726246E01
9.389438E01, 1.121535E02
9.386732E01, 1.270489E02
9.384019E01, 1.419485E02
9.381301E01, 1.568525E02
9.378577E01, 1.717609E02
9.375848E01, 1.866735E02
9.373112E01, 2.015905E02
9.370371E01, 2.165117E02
9.367624E01, 2.314373E02
9.364871E01, 2.463673E02
9.362112E01, 2.613015E02
9.359348E01, 2.762401E02
9.356577E01, 2.911829E02
9.353801E01, 3.061301E02
9.351020E01, 3.210817E02
9.348232E01, 3.360375E02
9.345439E01, 3.509977E02
9.342640E01, 5.962140E00
9.339835E01, 2.093094E01
9.337024E01, 3.590406E01
9.334208E01, 5.088150E01
9.331385E01, 6.586326E01
9.328557E01, 8.084934E01
9.325724E01, 9.583974E01
9.322884E01, 1.108345E02
9.320039E01, 1.258335E02
9.317188E01, 1.408369E02
9.314331E01, 1.558445E02
9.311469E01, 1.708565E02
9.308601E01, 1.858729E02
9.305727E01, 2.008935E02
9.302847E01, 2.159185E02
9.299962E01, 2.309477E02
9.297070E01, 2.459813E02
9.294174E01, 2.610193E02
9.291271E01, 2.760615E02
9.288362E01, 2.911081E02
9.285448E01, 3.061589E02
9.282528E01, 3.212141E02
9.279603E01, 3.362737E02
9.276671E01, 3.513375E02
9.273734E01, 6.405660E00
9.270792E01, 2.147814E01
9.267843E01, 3.655494E01
9.264889E01, 5.163606E01
9.261929E01, 6.672150E01
9.258963E01, 8.181126E01
9.255992E01, 9.690534E01
9.253015E01, 1.120037E02
9.250032E01, 1.271065E02
9.247043E01, 1.422135E02
9.244049E01, 1.573249E02
9.241049E01, 1.724405E02
9.238043E01, 1.875605E02
9.235032E01, 2.026849E02
9.232015E01, 2.178135E02
9.228992E01, 2.329465E02
9.225964E01, 2.480837E02
9.222930E01, 2.632253E02
9.219890E01, 2.783713E02
9.216844E01, 2.935215E02
9.213793E01, 3.086761E02
9.210736E01, 3.238349E02
9.207673E01, 3.389981E02
9.204605E01, 3.541657E02
9.201531E01, 9.337500E00
9.198451E01, 2.451366E01
9.195366E01, 3.969414E01
9.192275E01, 5.487894E01
9.189178E01, 7.006806E01
9.186076E01, 8.526150E01
9.182968E01, 1.004593E02
9.179854E01, 1.156613E02
9.176735E01, 1.308677E02
9.173610E01, 1.460785E02
9.170479E01, 1.612935E02
9.167343E01, 1.765129E02
9.164200E01, 1.917365E02
9.161053E01, 2.069645E02
9.157899E01, 2.221969E02
9.154740E01, 2.374335E02
9.151576E01, 2.526745E02
9.148405E01, 2.679197E02
9.145229E01, 2.831693E02
9.142048E01, 2.984233E02
9.138861E01, 3.136815E02
9.135668E01, 3.289441E02
9.132469E01, 3.442109E02
9.129265E01, 3.594821E02
9.126055E01, 1.475766E01
9.122840E01, 3.003750E01
9.119619E01, 4.532166E01
9.116392E01, 6.061014E01
9.113159E01, 7.590294E01
9.109922E01, 9.120006E01
9.106678E01, 1.065015E02
9.103429E01, 1.218073E02
9.100174E01, 1.371173E02
9.096913E01, 1.524317E02
9.093647E01, 1.677505E02
9.090376E01, 1.830735E02
9.087098E01, 1.984009E02
9.083815E01, 2.137325E02
9.080527E01, 2.290685E02
9.077233E01, 2.444089E02
9.073933E01, 2.597535E02
9.070628E01, 2.751025E02
9.067317E01, 2.904557E02
9.064000E01, 3.058133E02
9.060678E01, 3.211753E02
9.057350E01, 3.365415E02
9.054017E01, 3.519121E02
9.050678E01, 7.286940E00
9.047333E01, 2.266614E01
9.043983E01, 3.804966E01
9.040628E01, 5.343750E01
9.037266E01, 6.882966E01
9.033900E01, 8.422614E01
9.030527E01, 9.962694E01
9.027149E01, 1.150321E02
9.023766E01, 1.304415E02
9.020377E01, 1.458553E02
9.016982E01, 1.612733E02
9.013582E01, 1.766957E02
9.010176E01, 1.921225E02
9.006764E01, 2.075535E02
9.003347E01, 2.229889E02
8.999925E01, 2.384285E02
8.996497E01, 2.538725E02
8.993063E01, 2.693209E02
8.989624E01, 2.847735E02
8.986179E01, 3.002305E02
8.982729E01, 3.156917E02
8.979273E01, 3.311573E02
8.975812E01, 3.466273E02
8.972345E01, 2.101500E00
8.968872E01, 1.758006E01
8.965394E01, 3.306294E01
8.961911E01, 4.855014E01
8.958422E01, 6.404166E01
8.954927E01, 7.953750E01
8.951427E01, 9.503766E01
8.947921E01, 1.105421E02
8.944410E01, 1.260509E02
8.940893E01, 1.415641E02
8.937371E01, 1.570815E02
8.933843E01, 1.726033E02
8.930310E01, 1.881293E02
8.926771E01, 2.036597E02
8.923227E01, 2.191945E02
8.919677E01, 2.347335E02
8.916122E01, 2.502769E02
8.912561E01, 2.658245E02
8.908995E01, 2.813765E02
8.905423E01, 2.969329E02
8.901846E01, 3.124935E02
8.898263E01, 3.280585E02
8.894675E01, 3.436277E02
8.891081E01, 3.592013E02
8.887481E01, 1.477926E01
8.883877E01, 3.036150E01
8.880266E01, 4.594806E01
8.876651E01, 6.153894E01
8.873029E01, 7.713414E01
8.869403E01, 9.273366E01
8.865771E01, 1.083375E02
8.862133E01, 1.239457E02
8.858490E01, 1.395581E02
8.854841E01, 1.551749E02
8.851187E01, 1.707961E02
8.847528E01, 1.864215E02
8.843863E01, 2.020513E02
8.840192E01, 2.176853E02
8.836516E01, 2.333237E02
8.832835E01, 2.489665E02
8.829148E01, 2.646135E02
8.825456E01, 2.802649E02
8.821758E01, 2.959205E02
8.818055E01, 3.115805E02
8.814346E01, 3.272449E02
8.810632E01, 3.429135E02
8.806913E01, 3.585865E02
8.803188E01, 1.426374E01
8.799457E01, 2.994534E01
8.795722E01, 4.563126E01
8.791980E01, 6.132150E01
8.788234E01, 7.701606E01
8.784482E01, 9.271494E01
8.780724E01, 1.084181E02
8.776961E01, 1.241257E02
8.773193E01, 1.398375E02
8.769419E01, 1.555537E02
8.765640E01, 1.712741E02
8.761855E01, 1.869989E02
8.758065E01, 2.027281E02
8.754270E01, 2.184615E02
8.750469E01, 2.341993E02
8.746663E01, 2.499413E02
8.742851E01, 2.656877E02
8.739034E01, 2.814385E02
8.735212E01, 2.971935E02
8.731384E01, 3.129529E02
8.727551E01, 3.287165E02
8.723712E01, 3.444845E02
8.719868E01, 2.568600E-01
8.716019E01, 1.603350E01
8.712164E01, 3.181446E01
8.708304E01, 4.759974E01
8.704438E01, 6.338934E01
8.700567E01, 7.918326E01
8.696691E01, 9.498150E01
8.692809E01, 1.107841E02
8.688922E01, 1.265909E02
8.685030E01, 1.424021E02
8.681132E01, 1.582177E02
8.677229E01, 1.740375E02
8.673321E01, 1.898617E02
8.669407E01, 2.056901E02
8.665488E01, 2.215229E02
8.661563E01, 2.373601E02
8.657634E01, 2.532015E02
8.653698E01, 2.690473E02
8.649758E01, 2.848973E02
8.645812E01, 3.007517E02
8.641861E01, 3.166105E02
8.637904E01, 3.324735E02
8.633942E01, 3.483409E02
8.629975E01, 4.212540E00
8.626003E01, 2.008854E01
8.622025E01, 3.596886E01
8.618041E01, 5.185350E01
8.614053E01, 6.774246E01
8.610059E01, 8.363574E01
8.606060E01, 9.953334E01
8.602055E01, 1.154353E02
8.598046E01, 1.313415E02
8.594031E01, 1.472521E02
8.590010E01, 1.631669E02
8.585985E01, 1.790861E02
8.581954E01, 1.950097E02
8.577917E01, 2.109375E02
8.573876E01, 2.268697E02
8.569829E01, 2.428061E02
8.565777E01, 2.587469E02
8.561719E01, 2.746921E02
8.557656E01, 2.906415E02
8.553588E01, 3.065953E02
8.549515E01, 3.225533E02
8.545436E01, 3.385157E02
8.541353E01, 3.544825E02
8.537263E01, 1.045350E01
8.533169E01, 2.642886E01
8.529069E01, 4.240854E01
8.524964E01, 5.839254E01
8.520854E01, 7.438086E01
8.516739E01, 9.037350E01
8.512618E01, 1.063705E02
8.508492E01, 1.223717E02
8.504361E01, 1.383773E02
8.500224E01, 1.543873E02
8.496082E01, 1.704015E02
8.491935E01, 1.864201E02
8.487783E01, 2.024429E02
8.483626E01, 2.184701E02
8.479463E01, 2.345017E02
8.475295E01, 2.505375E02
8.471122E01, 2.665777E02
8.466943E01, 2.826221E02
8.462760E01, 2.986709E02
8.458571E01, 3.147241E02
8.454377E01, 3.307815E02
8.450177E01, 3.468433E02
8.445973E01, 2.909340E00
8.441763E01, 1.897974E01
8.437548E01, 3.505446E01
8.433328E01, 5.113350E01
8.429103E01, 6.721686E01
8.424872E01, 8.330454E01
8.420636E01, 9.939654E01
8.416395E01, 1.154929E02
8.412149E01, 1.315935E02
8.407898E01, 1.476985E02
8.403641E01, 1.638077E02
8.399379E01, 1.799213E02
8.395112E01, 1.960393E02
8.390840E01, 2.121615E02
8.386563E01, 2.282881E02
8.382281E01, 2.444189E02
8.377993E01, 2.605541E02
8.373700E01, 2.766937E02
8.369402E01, 2.928375E02
8.365099E01, 3.089857E02
8.360791E01, 3.251381E02
8.356477E01, 3.412949E02
8.352158E01, 3.574561E02
8.347835E01, 1.362150E01
8.343506E01, 2.979126E01
8.339171E01, 4.596534E01
8.334832E01, 6.214374E01
8.330488E01, 7.832646E01
8.326138E01, 9.451350E01
8.321783E01, 1.107049E02
8.317424E01, 1.269005E02
8.313059E01, 1.431005E02
8.308689E01, 1.593049E02
8.304313E01, 1.755135E02
8.299933E01, 1.917265E02
8.295547E01, 2.079437E02
8.291157E01, 2.241653E02
8.286761E01, 2.403913E02
8.282360E01, 2.566215E02
8.277954E01, 2.728561E02
8.273543E01, 2.890949E02
8.269127E01, 3.053381E02
8.264706E01, 3.215857E02
8.260279E01, 3.378375E02
8.255848E01, 3.540937E02
8.251411E01, 1.035414E01
8.246970E01, 2.661894E01
8.242523E01, 4.288806E01
8.238071E01, 5.916150E01
8.233614E01, 7.543926E01
8.229152E01, 9.172134E01
8.224685E01, 1.080077E02
8.220213E01, 1.242985E02
8.215735E01, 1.405935E02
8.211253E01, 1.568929E02
8.206765E01, 1.731965E02
8.202273E01, 1.895045E02
8.197775E01, 2.058169E02
8.193273E01, 2.221335E02
8.188765E01, 2.384545E02
8.184252E01, 2.547797E02
8.179735E01, 2.711093E02
8.175212E01, 2.874433E02
8.170684E01, 3.037815E02
8.166151E01, 3.201241E02
8.161613E01, 3.364709E02
8.157070E01, 3.528221E02
8.152522E01, 9.177660E00
8.147969E01, 2.553750E01
8.143411E01, 4.190166E01
8.138848E01, 5.827014E01
8.134279E01, 7.464294E01
8.129706E01, 9.102006E01
8.125128E01, 1.074015E02
8.120545E01, 1.237873E02
8.115957E01, 1.401773E02
8.111363E01, 1.565717E02
8.106765E01, 1.729705E02
8.102162E01, 1.893735E02
8.097554E01, 2.057809E02
8.092940E01, 2.221925E02
8.088322E01, 2.386085E02
8.083699E01, 2.550289E02
8.079071E01, 2.714535E02
8.074437E01, 2.878825E02
8.069799E01, 3.043157E02
8.065156E01, 3.207533E02
8.060508E01, 3.371953E02
8.055855E01, 3.536415E02
8.051196E01, 1.009206E01
8.046533E01, 2.654694E01
8.041865E01, 4.300614E01
8.037192E01, 5.946966E01
8.032514E01, 7.593750E01
8.027831E01, 9.240966E01
8.023143E01, 1.088861E02
8.018450E01, 1.253669E02
8.013753E01, 1.418521E02
8.009050E01, 1.583415E02
8.004342E01, 1.748353E02
7.999629E01, 1.913333E02
7.994912E01, 2.078357E02
7.990189E01, 2.243425E02
7.985462E01, 2.408535E02
7.980729E01, 2.573689E02
7.975992E01, 2.738885E02
7.971250E01, 2.904125E02
7.966503E01, 3.069409E02
7.961750E01, 3.234735E02
7.956993E01, 3.400105E02
7.952232E01, 3.565517E02
7.947465E01, 1.309734E01
7.942693E01, 2.964726E01
7.937916E01, 4.620150E01
7.933135E01, 6.276006E01
7.928348E01, 7.932294E01
7.923557E01, 9.589014E01
7.918761E01, 1.124617E02
7.913960E01, 1.290375E02
7.909154E01, 1.456177E02
7.904343E01, 1.622021E02
7.899527E01, 1.787909E02
7.894706E01, 1.953841E02
7.889881E01, 2.119815E02
7.885050E01, 2.285833E02
7.880215E01, 2.451893E02
7.875375E01, 2.617997E02
7.870530E01, 2.784145E02
7.865680E01, 2.950335E02
7.860825E01, 3.116569E02
7.855966E01, 3.282845E02
7.851101E01, 3.449165E02
7.846232E01, 1.552860E00
7.841358E01, 1.819350E01
7.836479E01, 3.483846E01
7.831595E01, 5.148774E01
7.826707E01, 6.814134E01
7.821813E01, 8.479926E01
7.816915E01, 1.014615E02
7.812012E01, 1.181281E02
7.807104E01, 1.347989E02
7.802191E01, 1.514741E02
7.797273E01, 1.681537E02
7.792351E01, 1.848375E02
7.787424E01, 2.015257E02
7.782492E01, 2.182181E02
7.777555E01, 2.349149E02
7.772613E01, 2.516161E02
7.767667E01, 2.683215E02
7.762716E01, 2.850313E02
7.757760E01, 3.017453E02
7.752799E01, 3.184637E02
7.747833E01, 3.351865E02
7.742863E01, 3.519135E02
7.737888E01, 8.644860E00
7.732908E01, 2.538054E01
7.727923E01, 4.212054E01
7.722934E01, 5.886486E01
7.717939E01, 7.561350E01
7.712940E01, 9.236646E01
7.707937E01, 1.091237E02
7.702928E01, 1.258853E02
7.697915E01, 1.426513E02
7.692897E01, 1.594215E02
7.687874E01, 1.761961E02
7.682846E01, 1.929749E02
7.677814E01, 2.097581E02
7.672777E01, 2.265457E02
7.667735E01, 2.433375E02
7.662689E01, 2.601337E02
7.657638E01, 2.769341E02
7.652582E01, 2.937389E02
7.647521E01, 3.105481E02
7.642456E01, 3.273615E02
7.637385E01, 3.441793E02
7.632311E01, 1.001340E00
7.627231E01, 1.782774E01
7.622147E01, 3.465846E01
7.617058E01, 5.149350E01
7.611964E01, 6.833286E01
7.606866E01, 8.517654E01
7.601763E01, 1.020245E02
7.596655E01, 1.188769E02
7.591542E01, 1.357335E02
7.586425E01, 1.525945E02
7.581304E01, 1.694597E02
7.576177E01, 1.863293E02
7.571046E01, 2.032033E02
7.565910E01, 2.200815E02
7.560769E01, 2.369641E02
7.555624E01, 2.538509E02
7.550474E01, 2.707421E02
7.545320E01, 2.876377E02
7.540161E01, 3.045375E02
7.534997E01, 3.214417E02
7.529828E01, 3.383501E02
7.524655E01, 3.552629E02
7.519477E01, 1.218006E01
7.514295E01, 2.910150E01
7.509108E01, 4.602726E01
7.503916E01, 6.295734E01
7.498720E01, 7.989174E01
7.493519E01, 9.683046E01
7.488313E01, 1.137735E02
7.483103E01, 1.307209E02
7.477888E01, 1.476725E02
7.472669E01, 1.646285E02
7.467445E01, 1.815889E02
7.462216E01, 1.985535E02
7.456983E01, 2.155225E02
7.451745E01, 2.324957E02
7.446502E01, 2.494733E02
7.441255E01, 2.664553E02
7.436003E01, 2.834415E02
7.430747E01, 3.004321E02
7.425486E01, 3.174269E02
7.420221E01, 3.344261E02
7.414951E01, 3.514297E02
7.409676E01, 8.437500E00
7.404397E01, 2.544966E01
7.399113E01, 4.246614E01
7.393825E01, 5.948694E01
7.388532E01, 7.651206E01
7.383235E01, 9.354150E01
7.377932E01, 1.105753E02
7.372626E01, 1.276133E02
7.367315E01, 1.446557E02
7.361999E01, 1.617025E02
7.356679E01, 1.787535E02
7.351354E01, 1.958089E02
7.346025E01, 2.128685E02
7.340691E01, 2.299325E02
7.335353E01, 2.470009E02
7.330010E01, 2.640735E02
7.324662E01, 2.811505E02
7.319310E01, 2.982317E02
7.313954E01, 3.153173E02
7.308593E01, 3.324073E02
7.303227E01, 3.495015E02
7.297857E01, 6.600060E00
7.292483E01, 2.370294E01
7.287104E01, 4.081014E01
7.281720E01, 5.792166E01
7.276332E01, 7.503750E01
7.270940E01, 9.215766E01
7.265543E01, 1.092821E02
7.260141E01, 1.264109E02
7.254735E01, 1.435441E02
7.249325E01, 1.606815E02
7.243910E01, 1.778233E02
7.238491E01, 1.949693E02
7.233067E01, 2.121197E02
7.227638E01, 2.292745E02
7.222206E01, 2.464335E02
7.216768E01, 2.635969E02
7.211327E01, 2.807645E02
7.205880E01, 2.979365E02
7.200430E01, 3.151129E02
7.194975E01, 3.322935E02
7.189515E01, 3.494785E02
7.184051E01, 6.667740E00
7.178583E01, 2.386134E01
7.173110E01, 4.105926E01
7.167633E01, 5.826150E01
7.162151E01, 7.546806E01
7.156665E01, 9.267894E01
7.151175E01, 1.098941E02
7.145680E01, 1.271137E02
7.140180E01, 1.443375E02
7.134677E01, 1.615657E02
7.129168E01, 1.787981E02
7.123656E01, 1.960349E02
7.118139E01, 2.132761E02
7.112618E01, 2.305215E02
7.107092E01, 2.477713E02
7.101562E01, 2.650253E02
7.096027E01, 2.822837E02
7.090488E01, 2.995465E02
7.084945E01, 3.168135E02
7.079397E01, 3.340849E02
7.073845E01, 3.513605E02
7.068289E01, 8.640540E00
7.062728E01, 2.592486E01
7.057163E01, 4.321350E01
7.051594E01, 6.050646E01
7.046020E01, 7.780374E01
7.040442E01, 9.510534E01
7.034859E01, 1.124113E02
7.029272E01, 1.297215E02
7.023681E01, 1.470361E02
7.018086E01, 1.643549E02
7.012486E01, 1.816781E02
7.006882E01, 1.990057E02
7.001273E01, 2.163375E02
6.995660E01, 2.336737E02
6.990043E01, 2.510141E02
6.984422E01, 2.683589E02
6.978796E01, 2.857081E02
6.973166E01, 3.030615E02
6.967531E01, 3.204193E02
6.961893E01, 3.377813E02
6.956249E01, 3.551477E02
6.950602E01, 1.251846E01
6.944951E01, 2.989350E01
6.939295E01, 4.727286E01
6.933635E01, 6.465654E01
6.927970E01, 8.204454E01
6.922301E01, 9.943686E01
6.916628E01, 1.168335E02
6.910951E01, 1.342345E02
6.905269E01, 1.516397E02
6.899584E01, 1.690493E02
6.893894E01, 1.864633E02
6.888199E01, 2.038815E02
6.882501E01, 2.213041E02
6.876798E01, 2.387309E02
6.871091E01, 2.561621E02
6.865379E01, 2.735977E02
6.859664E01, 2.910375E02
6.853944E01, 3.084817E02
6.848220E01, 3.259301E02
6.842492E01, 3.433829E02
6.836759E01, 8.400600E-01
6.831023E01, 1.830150E01
6.825282E01, 3.576726E01
6.819537E01, 5.323734E01
6.813787E01, 7.071174E01
6.808034E01, 8.819046E01
6.802276E01, 1.056735E02
6.796514E01, 1.231609E02
6.790748E01, 1.406525E02
6.784978E01, 1.581485E02
6.779203E01, 1.756489E02
6.773424E01, 1.931535E02
6.767641E01, 2.106625E02
6.761854E01, 2.281757E02
6.756063E01, 2.456933E02
6.750268E01, 2.632153E02
6.744468E01, 2.807415E02
6.738664E01, 2.982721E02
6.732856E01, 3.158069E02
6.727044E01, 3.333461E02
6.721228E01, 3.508897E02
6.715408E01, 8.437500E00
6.709583E01, 2.598966E01
6.703754E01, 4.354614E01
6.697922E01, 6.110694E01
6.692085E01, 7.867206E01
6.686244E01, 9.624150E01
6.680398E01, 1.138153E02
6.674549E01, 1.313933E02
6.668696E01, 1.489757E02
6.662838E01, 1.665625E02
6.656976E01, 1.841535E02
6.651111E01, 2.017489E02
6.645241E01, 2.193485E02
6.639367E01, 2.369525E02
6.633488E01, 2.545609E02
6.627606E01, 2.721735E02
6.621720E01, 2.897905E02
6.615830E01, 3.074117E02
6.609935E01, 3.250373E02
6.604037E01, 3.426673E02
6.598134E01, 3.015000E-01
6.592227E01, 1.794006E01
6.586316E01, 3.558294E01
6.580402E01, 5.323014E01
6.574483E01, 7.088166E01
6.568560E01, 8.853750E01
6.562633E01, 1.061977E02
6.556702E01, 1.238621E02
6.550767E01, 1.415309E02
6.544827E01, 1.592041E02
6.538884E01, 1.768815E02
6.532937E01, 1.945633E02
6.526986E01, 2.122493E02
6.521030E01, 2.299397E02
6.515071E01, 2.476345E02
6.509108E01, 2.653335E02
6.503140E01, 2.830369E02
6.497169E01, 3.007445E02
6.491194E01, 3.184565E02
6.485214E01, 3.361729E02
6.479231E01, 3.538935E02
6.473243E01, 1.161846E01
6.467252E01, 2.934774E01
6.461256E01, 4.708134E01
6.455257E01, 6.481926E01
6.449254E01, 8.256150E01
6.443246E01, 1.003081E02
6.437235E01, 1.180589E02
6.431220E01, 1.358141E02
6.425200E01, 1.535737E02
6.419177E01, 1.713375E02
6.413150E01, 1.891057E02
6.407119E01, 2.068781E02
6.401084E01, 2.246549E02
6.395044E01, 2.424361E02
6.389001E01, 2.602215E02
6.382954E01, 2.780113E02
6.376904E01, 2.958053E02
6.370849E01, 3.136037E02
6.364790E01, 3.314065E02
6.358727E01, 3.492135E02
6.352661E01, 7.024860E00
6.346590E01, 2.484054E01
6.340515E01, 4.266054E01
6.334437E01, 6.048486E01
6.328355E01, 7.831350E01
6.322269E01, 9.614646E01
6.316178E01, 1.139837E02
6.310084E01, 1.318253E02
6.303986E01, 1.496713E02
6.297885E01, 1.675215E02
6.291779E01, 1.853761E02
6.285669E01, 2.032349E02
6.279556E01, 2.210981E02
6.273438E01, 2.389657E02
6.267317E01, 2.568375E02
6.261192E01, 2.747137E02
6.255063E01, 2.925941E02
6.248930E01, 3.104789E02
6.242794E01, 3.283681E02
6.236653E01, 3.462615E02
6.230509E01, 4.159260E00
6.224361E01, 2.206134E01
6.218208E01, 3.996774E01
6.212053E01, 5.787846E01
6.205893E01, 7.579350E01
6.199729E01, 9.371286E01
6.193562E01, 1.116365E02
6.187391E01, 1.295645E02
6.181216E01, 1.474969E02
6.175037E01, 1.654335E02
6.168854E01, 1.833745E02
6.162667E01, 2.013197E02
6.156477E01, 2.192693E02
6.150283E01, 2.372233E02
6.144085E01, 2.551815E02
6.137883E01, 2.731441E02
6.131678E01, 2.911109E02
6.125469E01, 3.090821E02
6.119256E01, 3.270577E02
6.113039E01, 3.450375E02
6.106818E01, 3.021660E00
6.100594E01, 2.101014E01
6.094366E01, 3.900294E01
6.088134E01, 5.700006E01
6.081898E01, 7.500150E01
6.075659E01, 9.300726E01
6.069416E01, 1.110173E02
6.063169E01, 1.290317E02
6.056918E01, 1.470505E02
6.050664E01, 1.650735E02
6.044405E01, 1.831009E02
6.038144E01, 2.011325E02
6.031878E01, 2.191685E02
6.025609E01, 2.372089E02
6.019336E01, 2.552535E02
6.013059E01, 2.733025E02
6.006778E01, 2.913557E02
6.000494E01, 3.094133E02
5.994206E01, 3.274753E02
5.987915E01, 3.455415E02
5.981619E01, 3.612060E00
5.975320E01, 2.168694E01
5.969018E01, 3.976614E01
5.962711E01, 5.784966E01
5.956401E01, 7.593750E01
5.950088E01, 9.402966E01
5.943770E01, 1.121261E02
5.937449E01, 1.302269E02
5.931124E01, 1.483321E02
5.924796E01, 1.664415E02
5.918464E01, 1.845553E02
5.912128E01, 2.026733E02
5.905789E01, 2.207957E02
5.899446E01, 2.389225E02
5.893099E01, 2.570535E02
5.886749E01, 2.751889E02
5.880395E01, 2.933285E02
5.874038E01, 3.114725E02
5.867676E01, 3.296209E02
5.861312E01, 3.477735E02
5.854943E01, 5.930460E00
5.848571E01, 2.409174E01
5.842196E01, 4.225734E01
5.835816E01, 6.042726E01
5.829433E01, 7.860150E01
5.823047E01, 9.678006E01
5.816657E01, 1.149629E02
5.810263E01, 1.331501E02
5.803866E01, 1.513417E02
5.797465E01, 1.695375E02
5.791061E01, 1.877377E02
5.784653E01, 2.059421E02
5.778241E01, 2.241509E02
5.771826E01, 2.423641E02
5.765408E01, 2.605815E02
5.758985E01, 2.788033E02
5.752560E01, 2.970293E02
5.746130E01, 3.152597E02
5.739697E01, 3.334945E02
5.733261E01, 3.517335E02
5.726821E01, 9.976860E00
5.720377E01, 2.822454E01
5.713930E01, 4.647654E01
5.707480E01, 6.473286E01
5.701026E01, 8.299350E01
5.694568E01, 1.012585E02
5.688107E01, 1.195277E02
5.681642E01, 1.378013E02
5.675174E01, 1.560793E02
5.668703E01, 1.743615E02
5.662227E01, 1.926481E02
5.655749E01, 2.109389E02
5.649267E01, 2.292341E02
5.642781E01, 2.475337E02
5.636292E01, 2.658375E02
5.629799E01, 2.841457E02
5.623303E01, 3.024581E02
5.616804E01, 3.207749E02
5.610301E01, 3.390961E02
5.603794E01, 3.574215E02
5.597284E01, 1.575126E01
5.590771E01, 3.408534E01
5.584254E01, 5.242374E01
5.577734E01, 7.076646E01
5.571210E01, 8.911350E01
5.564683E01, 1.074649E02
5.558152E01, 1.258205E02
5.551618E01, 1.441805E02
5.545081E01, 1.625449E02
5.538540E01, 1.809135E02
5.531995E01, 1.992865E02
5.525448E01, 2.176637E02
5.518897E01, 2.360453E02
5.512342E01, 2.544313E02
5.505784E01, 2.728215E02
5.499223E01, 2.912161E02
5.492658E01, 3.096149E02
5.486090E01, 3.280181E02
5.479518E01, 3.464257E02
5.472943E01, 4.837500E00
5.466365E01, 2.325366E01
5.459783E01, 4.167414E01
5.453198E01, 6.009894E01
5.446610E01, 7.852806E01
5.440018E01, 9.696150E01
5.433423E01, 1.153993E02
5.426825E01, 1.338413E02
5.420223E01, 1.522877E02
5.413618E01, 1.707385E02
5.407009E01, 1.891935E02
5.400397E01, 2.076529E02
5.393782E01, 2.261165E02
5.387164E01, 2.445845E02
5.380542E01, 2.630569E02
5.373917E01, 2.815335E02
5.367288E01, 3.000145E02
5.360656E01, 3.184997E02
5.354021E01, 3.369893E02
5.347383E01, 3.554833E02
5.340741E01, 1.398150E01
5.334096E01, 3.248406E01
5.327448E01, 5.099094E01
5.320796E01, 6.950214E01
5.314141E01, 8.801766E01
5.307483E01, 1.065375E02
5.300821E01, 1.250617E02
5.294157E01, 1.435901E02
5.287489E01, 1.621229E02
5.280818E01, 1.806601E02
5.274143E01, 1.992015E02
5.267465E01, 2.177473E02
5.260784E01, 2.362973E02
5.254100E01, 2.548517E02
5.247412E01, 2.734105E02
5.240722E01, 2.919735E02
5.234028E01, 3.105409E02
5.227330E01, 3.291125E02
5.220630E01, 3.476885E02
5.213926E01, 6.268860E00
5.207219E01, 2.485350E01
5.200509E01, 4.344246E01
5.193796E01, 6.203574E01
5.187079E01, 8.063334E01
5.180360E01, 9.923526E01
5.173637E01, 1.178415E02
5.166911E01, 1.364521E02
5.160181E01, 1.550669E02
5.153449E01, 1.736861E02
5.146713E01, 1.923097E02
5.139974E01, 2.109375E02
5.133232E01, 2.295697E02
5.126487E01, 2.482061E02
5.119739E01, 2.668469E02
5.112987E01, 2.854921E02
5.106232E01, 3.041415E02
5.099475E01, 3.227953E02
5.092714E01, 3.414533E02
5.085949E01, 1.157400E-01
5.079182E01, 1.878246E01
5.072412E01, 3.745350E01
5.065638E01, 5.612886E01
5.058862E01, 7.480854E01
5.052082E01, 9.349254E01
5.045299E01, 1.121809E02
5.038513E01, 1.308735E02
5.031724E01, 1.495705E02
5.024931E01, 1.682717E02
5.018136E01, 1.869773E02
5.011338E01, 2.056873E02
5.004536E01, 2.244015E02
4.997731E01, 2.431201E02
4.990924E01, 2.618429E02
4.984113E01, 2.805701E02
4.977299E01, 2.993017E02
4.970482E01, 3.180375E02
4.963662E01, 3.367777E02
4.956839E01, 3.555221E02
4.950013E01, 1.427094E01
4.943184E01, 3.302406E01
4.936351E01, 5.178150E01
4.929516E01, 7.054326E01
4.922678E01, 8.930934E01
4.915836E01, 1.080797E02
4.908992E01, 1.268545E02
4.902144E01, 1.456335E02
4.895294E01, 1.644169E02
4.888440E01, 1.832045E02
4.881584E01, 2.019965E02
4.874724E01, 2.207929E02
4.867862E01, 2.395935E02
4.860996E01, 2.583985E02
4.854128E01, 2.772077E02
4.847256E01, 2.960213E02
4.840382E01, 3.148393E02
4.833504E01, 3.336615E02
4.826624E01, 3.524881E02
4.819740E01, 1.131894E01
4.812854E01, 3.015414E01
4.805964E01, 4.899366E01
4.799072E01, 6.783750E01
4.792176E01, 8.668566E01
4.785278E01, 1.055381E02
4.778377E01, 1.243949E02
4.771473E01, 1.432561E02
4.764565E01, 1.621215E02
4.757655E01, 1.809913E02
4.750742E01, 1.998653E02
4.743826E01, 2.187437E02
4.736907E01, 2.376265E02
4.729985E01, 2.565135E02
4.723061E01, 2.754049E02
4.716133E01, 2.943005E02
4.709202E01, 3.132005E02
4.702269E01, 3.321049E02
4.695332E01, 3.510135E02
4.688393E01, 9.926460E00
4.681451E01, 2.884374E01
4.674506E01, 4.776534E01
4.667558E01, 6.669126E01
4.660607E01, 8.562150E01
4.653653E01, 1.045561E02
4.646696E01, 1.234949E02
4.639737E01, 1.424381E02
4.632775E01, 1.613857E02
4.625809E01, 1.803375E02
4.618841E01, 1.992937E02
4.611870E01, 2.182541E02
4.604897E01, 2.372189E02
4.597920E01, 2.561881E02
4.590941E01, 2.751615E02
4.583958E01, 2.941393E02
4.576973E01, 3.131213E02
4.569985E01, 3.321077E02
4.562994E01, 3.510985E02
4.556001E01, 1.009350E01
4.549005E01, 2.909286E01
4.542005E01, 4.809654E01
4.535003E01, 6.710454E01
4.527998E01, 8.611686E01
4.520991E01, 1.051335E02
4.513980E01, 1.241545E02
4.506967E01, 1.431797E02
4.499951E01, 1.622093E02
4.492933E01, 1.812433E02
4.485911E01, 2.002815E02
4.478887E01, 2.193241E02
4.471860E01, 2.383709E02
4.464830E01, 2.574221E02
4.457797E01, 2.764777E02
4.450762E01, 2.955375E02
4.443724E01, 3.146017E02
4.436683E01, 3.336701E02
4.429640E01, 3.527429E02
4.422593E01, 1.182006E01
4.415544E01, 3.090150E01
4.408492E01, 4.998726E01
4.401438E01, 6.907734E01
4.394381E01, 8.817174E01
4.387321E01, 1.072705E02
4.380258E01, 1.263735E02
4.373193E01, 1.454809E02
4.366125E01, 1.645925E02
4.359054E01, 1.837085E02
4.351981E01, 2.028289E02
4.344905E01, 2.219535E02
4.337826E01, 2.410825E02
4.330745E01, 2.602157E02
4.323660E01, 2.793533E02
4.316574E01, 2.984953E02
4.309484E01, 3.176415E02
4.302392E01, 3.367921E02
4.295297E01, 3.559469E02
4.288200E01, 1.510614E01
4.281100E01, 3.426966E01
4.273997E01, 5.343750E01
4.266892E01, 7.260966E01
4.259784E01, 9.178614E01
4.252673E01, 1.109669E02
4.245560E01, 1.301521E02
4.238444E01, 1.493415E02
4.231325E01, 1.685353E02
4.224204E01, 1.877333E02
4.217081E01, 2.069357E02
4.209954E01, 2.261425E02
4.202825E01, 2.453535E02
4.195694E01, 2.645689E02
4.188560E01, 2.837885E02
4.181423E01, 3.030125E02
4.174284E01, 3.222409E02
4.167142E01, 3.414735E02
4.159997E01, 7.104600E-01
4.152850E01, 1.995174E01
4.145701E01, 3.919734E01
4.138549E01, 5.844726E01
4.131394E01, 7.770150E01
4.124237E01, 9.696006E01
4.117077E01, 1.162229E02
4.109915E01, 1.354901E02
4.102750E01, 1.547617E02
4.095583E01, 1.740375E02
4.088413E01, 1.933177E02
4.081240E01, 2.126021E02
4.074065E01, 2.318909E02
4.066888E01, 2.511841E02
4.059708E01, 2.704815E02
4.052525E01, 2.897833E02
4.045340E01, 3.090893E02
4.038153E01, 3.283997E02
4.030963E01, 3.477145E02
4.023770E01, 7.033500E00
4.016576E01, 2.635686E01
4.009378E01, 4.568454E01
4.002178E01, 6.501654E01
3.994976E01, 8.435286E01
3.987771E01, 1.036935E02
3.980564E01, 1.230385E02
3.973354E01, 1.423877E02
3.966142E01, 1.617413E02
3.958927E01, 1.810993E02
3.951710E01, 2.004615E02
3.944490E01, 2.198281E02
3.937268E01, 2.391989E02
3.930044E01, 2.585741E02
3.922817E01, 2.779537E02
3.915588E01, 2.973375E02
3.908356E01, 3.167257E02
3.901122E01, 3.361181E02
3.893885E01, 3.555149E02
3.886647E01, 1.491606E01
3.879405E01, 3.432150E01
3.872162E01, 5.373126E01
3.864915E01, 7.314534E01
3.857667E01, 9.256374E01
3.850416E01, 1.119865E02
3.843163E01, 1.314135E02
3.835907E01, 1.508449E02
3.828649E01, 1.702805E02
3.821389E01, 1.897205E02
3.814126E01, 2.091649E02
3.806861E01, 2.286135E02
3.799594E01, 2.480665E02
3.792324E01, 2.675237E02
3.785052E01, 2.869853E02
3.777777E01, 3.064513E02
3.770501E01, 3.259215E02
3.763221E01, 3.453961E02
3.755940E01, 4.874940E00
3.748656E01, 2.435814E01
3.741370E01, 4.384566E01
3.734082E01, 6.333750E01
3.726791E01, 8.283366E01
3.719498E01, 1.023341E02
3.712203E01, 1.218389E02
3.704905E01, 1.413481E02
3.697605E01, 1.608615E02
3.690303E01, 1.803793E02
3.682999E01, 1.999013E02
3.675692E01, 2.194277E02
3.668383E01, 2.389585E02
3.661072E01, 2.584935E02
3.653759E01, 2.780329E02
3.646443E01, 2.975765E02
3.639125E01, 3.171245E02
3.631805E01, 3.366769E02
3.624482E01, 3.562335E02
3.617157E01, 1.579446E01
3.609830E01, 3.535974E01
3.602501E01, 5.492934E01
3.595170E01, 7.450326E01
3.587836E01, 9.408150E01
3.580500E01, 1.136641E02
3.573162E01, 1.332509E02
3.565822E01, 1.528421E02
3.558480E01, 1.724377E02
3.551135E01, 1.920375E02
3.543788E01, 2.116417E02
3.536439E01, 2.312501E02
3.529088E01, 2.508629E02
3.521734E01, 2.704801E02
3.514379E01, 2.901015E02
3.507021E01, 3.097273E02
3.499661E01, 3.293573E02
3.492299E01, 3.489917E02
3.484935E01, 8.630460E00
3.477568E01, 2.827350E01
3.470200E01, 4.792086E01
3.462829E01, 6.757254E01
3.455456E01, 8.722854E01
3.448082E01, 1.068889E02
3.440704E01, 1.265535E02
3.433325E01, 1.462225E02
3.425944E01, 1.658957E02
3.418560E01, 1.855733E02
3.411175E01, 2.052553E02
3.403787E01, 2.249415E02
3.396398E01, 2.446321E02
3.389006E01, 2.643269E02
3.381612E01, 2.840261E02
3.374216E01, 3.037297E02
3.366818E01, 3.234375E02
3.359417E01, 3.431497E02
3.352015E01, 2.866140E00
3.344611E01, 2.258694E01
3.337204E01, 4.231206E01
3.329796E01, 6.204150E01
3.322385E01, 8.177526E01
3.314973E01, 1.015133E02
3.307558E01, 1.212557E02
3.300142E01, 1.410025E02
3.292723E01, 1.607535E02
3.285302E01, 1.805089E02
3.277879E01, 2.002685E02
3.270455E01, 2.200325E02
3.263028E01, 2.398009E02
3.255599E01, 2.595735E02
3.248168E01, 2.793505E02
3.240735E01, 2.991317E02
3.233300E01, 3.189173E02
3.225864E01, 3.387073E02
3.218425E01, 3.585015E02
3.210984E01, 1.830006E01
3.203541E01, 3.810294E01
3.196096E01, 5.791014E01
3.188650E01, 7.772166E01
3.181201E01, 9.753750E01
3.173750E01, 1.173577E02
3.166298E01, 1.371821E02
3.158843E01, 1.570109E02
3.151387E01, 1.768441E02
3.143928E01, 1.966815E02
3.136468E01, 2.165233E02
3.129005E01, 2.363693E02
3.121541E01, 2.562197E02
3.114075E01, 2.760745E02
3.106607E01, 2.959335E02
3.099137E01, 3.157969E02
3.091665E01, 3.356645E02
3.084191E01, 3.555365E02
3.076715E01, 1.541286E01
3.069237E01, 3.529350E01
3.061758E01, 5.517846E01
3.054276E01, 7.506774E01
3.046793E01, 9.496134E01
3.039308E01, 1.148593E02
3.031820E01, 1.347615E02
3.024331E01, 1.546681E02
3.016841E01, 1.745789E02
3.009348E01, 1.944941E02
3.001853E01, 2.144137E02
2.994357E01, 2.343375E02
2.986859E01, 2.542657E02
2.979358E01, 2.741981E02
2.971856E01, 2.941349E02
2.964353E01, 3.140761E02
2.956847E01, 3.340215E02
2.949340E01, 3.539713E02
2.941830E01, 1.392534E01
2.934319E01, 3.388374E01
2.926806E01, 5.384646E01
2.919291E01, 7.381350E01
2.911775E01, 9.378486E01
2.904257E01, 1.137605E02
2.896737E01, 1.337405E02
2.889215E01, 1.537249E02
2.881691E01, 1.737135E02
2.874165E01, 1.937065E02
2.866638E01, 2.137037E02
2.859109E01, 2.337053E02
2.851578E01, 2.537113E02
2.844046E01, 2.737215E02
2.836512E01, 2.937361E02
2.828976E01, 3.137549E02
2.821438E01, 3.337781E02
2.813898E01, 3.538057E02
2.806357E01, 1.383750E01
2.798814E01, 3.387366E01
2.791269E01, 5.391414E01
2.783723E01, 7.395894E01
2.776175E01, 9.400806E01
2.768625E01, 1.140615E02
2.761073E01, 1.341193E02
2.753520E01, 1.541813E02
2.745965E01, 1.742477E02
2.738408E01, 1.943185E02
2.730850E01, 2.143935E02
2.723290E01, 2.344729E02
2.715728E01, 2.545565E02
2.708165E01, 2.746445E02
2.700599E01, 2.947369E02
2.693033E01, 3.148335E02
2.685464E01, 3.349345E02
2.677894E01, 3.550397E02
2.670322E01, 1.514934E01
2.662749E01, 3.526326E01
2.655174E01, 5.538150E01
2.647597E01, 7.550406E01
2.640019E01, 9.563094E01
2.632439E01, 1.157621E02
2.624857E01, 1.358977E02
2.617274E01, 1.560375E02
2.609689E01, 1.761817E02
2.602103E01, 1.963301E02
2.594515E01, 2.164829E02
2.586925E01, 2.366401E02
2.579334E01, 2.568015E02
2.571741E01, 2.769673E02
2.564147E01, 2.971373E02
2.556551E01, 3.173117E02
2.548953E01, 3.374905E02
2.541354E01, 3.576735E02
2.533754E01, 1.786086E01
2.526151E01, 3.805254E01
2.518547E01, 5.824854E01
2.510942E01, 7.844886E01
2.503335E01, 9.865350E01
2.495727E01, 1.188625E02
2.488117E01, 1.390757E02
2.480505E01, 1.592933E02
2.472892E01, 1.795153E02
2.465277E01, 1.997415E02
2.457661E01, 2.199721E02
2.450044E01, 2.402069E02
2.442424E01, 2.604461E02
2.434804E01, 2.806897E02
2.427182E01, 3.009375E02
2.419558E01, 3.211897E02
2.411933E01, 3.414461E02
2.404306E01, 1.706940E00
2.396678E01, 2.197206E01
2.389048E01, 4.224150E01
2.381417E01, 6.251526E01
2.373785E01, 8.279334E01
2.366150E01, 1.030757E02
2.358515E01, 1.233625E02
2.350878E01, 1.436535E02
2.343240E01, 1.639489E02
2.335600E01, 1.842485E02
2.327958E01, 2.045525E02
2.320316E01, 2.248609E02
2.312672E01, 2.451735E02
2.305026E01, 2.654905E02
2.297379E01, 2.858117E02
2.289730E01, 3.061373E02
2.282081E01, 3.264673E02
2.274429E01, 3.468015E02
2.266777E01, 7.140060E00
2.259123E01, 2.748294E01
2.251467E01, 4.783014E01
2.243810E01, 6.818166E01
2.236152E01, 8.853750E01
2.228492E01, 1.088977E02
2.220831E01, 1.292621E02
2.213169E01, 1.496309E02
2.205505E01, 1.700041E02
2.197840E01, 1.903815E02
2.190174E01, 2.107633E02
2.182506E01, 2.311493E02
2.174837E01, 2.515397E02
2.167166E01, 2.719345E02
2.159495E01, 2.923335E02
2.151821E01, 3.127369E02
2.144147E01, 3.331445E02
2.136471E01, 3.535565E02
2.128794E01, 1.397286E01
2.121115E01, 3.439350E01
2.113436E01, 5.481846E01
2.105755E01, 7.524774E01
2.098072E01, 9.568134E01
2.090389E01, 1.161193E02
2.082704E01, 1.365615E02
2.075017E01, 1.570081E02
2.067330E01, 1.774589E02
2.059641E01, 1.979141E02
2.051951E01, 2.183737E02
2.044260E01, 2.388375E02
2.036567E01, 2.593057E02
2.028873E01, 2.797781E02
2.021178E01, 3.002549E02
2.013482E01, 3.207361E02
2.005784E01, 3.412215E02
1.998085E01, 1.711260E00
1.990385E01, 2.220534E01
1.982684E01, 4.270374E01
1.974981E01, 6.320646E01
1.967278E01, 8.371350E01
1.959573E01, 1.042249E02
1.951867E01, 1.247405E02
1.944159E01, 1.452605E02
1.936451E01, 1.657849E02
1.928741E01, 1.863135E02
1.921030E01, 2.068465E02
1.913318E01, 2.273837E02
1.905604E01, 2.479253E02
1.897890E01, 2.684713E02
1.890174E01, 2.890215E02
1.882457E01, 3.095761E02
1.874739E01, 3.301349E02
1.867020E01, 3.506981E02
1.859300E01, 1.126566E01
1.851578E01, 3.183750E01
1.843856E01, 5.241366E01
1.836132E01, 7.299414E01
1.828407E01, 9.357894E01
1.820681E01, 1.141681E02
1.812954E01, 1.347615E02
1.805226E01, 1.553593E02
1.797496E01, 1.759613E02
1.789766E01, 1.965677E02
1.782034E01, 2.171785E02
1.774302E01, 2.377935E02
1.766568E01, 2.584129E02
1.758833E01, 2.790365E02
1.751097E01, 2.996645E02
1.743360E01, 3.202969E02
1.735622E01, 3.409335E02
1.727883E01, 1.574460E00
1.720142E01, 2.221974E01
1.712401E01, 4.286934E01
1.704659E01, 6.352326E01
1.696915E01, 8.418150E01
1.689171E01, 1.048441E02
1.681425E01, 1.255109E02
1.673679E01, 1.461821E02
1.665931E01, 1.668577E02
1.658183E01, 1.875375E02
1.650433E01, 2.082217E02
1.642682E01, 2.289101E02
1.634931E01, 2.496029E02
1.627178E01, 2.703001E02
1.619424E01, 2.910015E02
1.611670E01, 3.117073E02
1.603914E01, 3.324173E02
1.596157E01, 3.531317E02
1.588400E01, 1.385046E01
1.580641E01, 3.457350E01
1.572881E01, 5.530086E01
1.565121E01, 7.603254E01
1.557359E01, 9.676854E01
1.549597E01, 1.175089E02
1.541833E01, 1.382535E02
1.534069E01, 1.590025E02
1.526303E01, 1.797557E02
1.518537E01, 2.005133E02
1.510770E01, 2.212753E02
1.503002E01, 2.420415E02
1.495233E01, 2.628121E02
1.487463E01, 2.835869E02
1.479692E01, 3.043661E02
1.471920E01, 3.251497E02
1.464147E01, 3.459375E02
1.456373E01, 6.729660E00
1.448599E01, 2.752614E01
1.440823E01, 4.832694E01
1.433047E01, 6.913206E01
1.425270E01, 8.994150E01
1.417491E01, 1.107553E02
1.409712E01, 1.315733E02
1.401933E01, 1.523957E02
1.394152E01, 1.732225E02
1.386370E01, 1.940535E02
1.378588E01, 2.148889E02
1.370804E01, 2.357285E02
1.363020E01, 2.565725E02
1.355235E01, 2.774209E02
1.347450E01, 2.982735E02
1.339663E01, 3.191305E02
1.331875E01, 3.399917E02
1.324087E01, 8.573400E-01
1.316298E01, 2.172726E01
1.308508E01, 4.260150E01
1.300717E01, 6.348006E01
1.292926E01, 8.436294E01
1.285133E01, 1.052501E02
1.277340E01, 1.261417E02
1.269546E01, 1.470375E02
1.261752E01, 1.679377E02
1.253956E01, 1.888421E02
1.246160E01, 2.097509E02
1.238363E01, 2.306641E02
1.230565E01, 2.515815E02
1.222766E01, 2.725033E02
1.214967E01, 2.934293E02
1.207167E01, 3.143597E02
1.199366E01, 3.352945E02
1.191565E01, 3.562335E02
1.183762E01, 1.717686E01
1.175959E01, 3.812454E01
1.168155E01, 5.907654E01
1.160351E01, 8.003286E01
1.152546E01, 1.009935E02
1.144740E01, 1.219585E02
1.136933E01, 1.429277E02
1.129126E01, 1.639013E02
1.121318E01, 1.848793E02
1.113509E01, 2.058615E02
1.105700E01, 2.268481E02
1.097890E01, 2.478389E02
1.090079E01, 2.688341E02
1.082268E01, 2.898337E02
1.074456E01, 3.108375E02
1.066643E01, 3.318457E02
1.058829E01, 3.528581E02
1.051015E01, 1.387494E01
1.043201E01, 3.489606E01
1.035385E01, 5.592150E01
1.027569E01, 7.695126E01
1.019753E01, 9.798534E01
1.011935E01, 1.190237E02
1.004118E01, 1.400665E02
9.962990E00, 1.611135E02
9.884799E00, 1.821649E02
9.806602E00, 2.032205E02
9.728398E00, 2.242805E02
9.650189E00, 2.453449E02
9.571973E00, 2.664135E02
9.493752E00, 2.874865E02
9.415525E00, 3.085637E02
9.337292E00, 3.296453E02
9.259054E00, 3.507313E02
9.180809E00, 1.182150E01
9.102559E00, 3.291606E01
9.024303E00, 5.401494E01
8.946042E00, 7.511814E01
8.867775E00, 9.622566E01
8.789503E00, 1.173375E02
8.711225E00, 1.384537E02
8.632942E00, 1.595741E02
8.554654E00, 1.806989E02
8.476360E00, 2.018281E02
8.398061E00, 2.229615E02
8.319757E00, 2.440993E02
8.241448E00, 2.652413E02
8.163134E00, 2.863877E02
8.084814E00, 3.075385E02
8.006490E00, 3.286935E02
7.928161E00, 3.498529E02
7.849826E00, 1.101654E01
7.771487E00, 3.218454E01
7.693144E00, 5.335686E01
7.614795E00, 7.453350E01
7.536442E00, 9.571446E01
7.458084E00, 1.168997E02
7.379721E00, 1.380893E02
7.301354E00, 1.592833E02
7.222982E00, 1.804815E02
7.144606E00, 2.016841E02
7.066226E00, 2.228909E02
6.987841E00, 2.441021E02
6.909452E00, 2.653177E02
6.831058E00, 2.865375E02
6.752661E00, 3.077617E02
6.674259E00, 3.289901E02
6.595853E00, 3.502229E02
6.517443E00, 1.146006E01
6.439029E00, 3.270150E01
6.360611E00, 5.394726E01
6.282189E00, 7.519734E01
6.203763E00, 9.645174E01
6.125333E00, 1.177105E02
6.046900E00, 1.389735E02
5.968463E00, 1.602409E02
5.890022E00, 1.815125E02
5.811577E00, 2.027885E02
5.733129E00, 2.240689E02
5.654678E00, 2.453535E02
5.576223E00, 2.666425E02
5.497764E00, 2.879357E02
5.419302E00, 3.092333E02
5.340837E00, 3.305353E02
5.262368E00, 3.518415E02
5.183896E00, 1.315206E01
5.105421E00, 3.446694E01
5.026943E00, 5.578614E01
4.948462E00, 7.710966E01
4.869978E00, 9.843750E01
4.791490E00, 1.197697E02
4.713000E00, 1.411061E02
4.634507E00, 1.624469E02
4.556010E00, 1.837921E02
4.477512E00, 2.051415E02
4.399010E00, 2.264953E02
4.320506E00, 2.478533E02
4.241998E00, 2.692157E02
4.163489E00, 2.905825E02
4.084977E00, 3.119535E02
4.006462E00, 3.333289E02
3.927945E00, 3.547085E02
3.849425E00, 1.609254E01
3.770903E00, 3.748086E01
3.692378E00, 5.887350E01
3.613852E00, 8.027046E01
3.535323E00, 1.016717E02
3.456792E00, 1.230773E02
3.378259E00, 1.444873E02
3.299723E00, 1.659015E02
3.221186E00, 1.873201E02
3.142647E00, 2.087429E02
3.064105E00, 2.301701E02
2.985562E00, 2.516017E02
2.907017E00, 2.730375E02
2.828471E00, 2.944777E02
2.749922E00, 3.159221E02
2.671372E00, 3.373709E02
2.592820E00, 3.588241E02
2.514266E00, 2.028150E01
2.435711E00, 4.174326E01
2.357155E00, 6.320934E01
2.278597E00, 8.467974E01
2.200037E00, 1.061545E02
2.121477E00, 1.276335E02
2.042915E00, 1.491169E02
1.964351E00, 1.706045E02
1.885787E00, 1.920965E02
1.807221E00, 2.135929E02
1.728654E00, 2.350935E02
1.650086E00, 2.565985E02
1.571517E00, 2.781077E02
1.492948E00, 2.996213E02
1.414377E00, 3.211393E02
1.335805E00, 3.426615E02
1.257233E00, 4.188060E00
1.178659E00, 2.571894E01
1.100085E00, 4.725414E01
1.021511E00, 6.879366E01
9.429353E-01, 9.033750E01
8.643594E-01, 1.118857E02
7.857830E-01, 1.334381E02
7.072061E-01, 1.549949E02
6.286287E-01, 1.765561E02
5.500510E-01, 1.981215E02
4.714729E-01, 2.196913E02
3.928945E-01, 2.412653E02
3.143159E-01, 2.628437E02
2.357371E-01, 2.844265E02
1.571581E-01, 3.060135E02
7.857910E-02, 3.276049E02
0.000000E00, 3.492005E02
##END=
