# Supplementary material for: N-Acetyl-Cysteinylated Streptophenazines from Streptomyces
Source: J Nat Prod. 2022 Apr 15;85(5):1239–47. doi: 10.1021/acs.jnatprod.1c01123 (PMC9150181; doi:10.1021/acs.jnatprod.1c01123)
Supplement: Supplementary file 2 — np1c01123_si_002.zip [file np1c01123_si_002.zip › FID for publication/1/1H_dmsod6_330K/433/audita.txt]

##TITLE= Audit trail, TOPSPIN		Version 3.2
##JCAMPDX= 5.01
##ORIGIN= Bruker BioSpin GmbH
##OWNER= nmrsu
$$ C:\Bruker\TopSpin3.2\data\Kristiina\nmr/63040_MPLC_5L_584_F1-5_rack2/433/audita.txt
##AUDIT TRAIL=  $$ (NUMBER, WHEN, WHO, WHERE, PROCESS, VERSION, WHAT)
(   1,<2021-05-09 08:23:37.355 +0200>,<nmrsu>,<AV300>,<go>,<TOPSPIN 3.2>,
      <created by zg
	started at 2021-05-09 08:16:24.784 +0200,
	POWCHK enabled, PULCHK disabled,
       configuration hash MD5:
       25 C5 A3 28 5D BB CE C3 0E E6 12 59 E6 22 B2 D4
       data hash MD5: 64K
       15 99 E8 7E 75 D8 17 9C 3F 9D 40 00 B5 BE FF F3>)
##END=

$$ hash MD5
$$ DA F1 0C C3 63 8F 5F 95 AB F4 B7 C0 B1 CF 40 3C
