# Supplementary material for: N-Acetyl-Cysteinylated Streptophenazines from Streptomyces
Source: J Nat Prod. 2022 Apr 15;85(5):1239–47. doi: 10.1021/acs.jnatprod.1c01123 (PMC9150181; doi:10.1021/acs.jnatprod.1c01123)
Supplement: Supplementary file 2 — np1c01123_si_002.zip [file np1c01123_si_002.zip › FID for publication/1/1H_dmsod6_330K/433/fq1list]

O 300.131853
-10500000
-10466797
-10433594
-10400391
-10367188
-10333984
-10300781
-10267578
-10234375
-10201172
-10167969
-10134766
-10101563
-10068359
-10035156
-10001953
-9968750
-9935547
-9902344
-9869141
-9835938
-9802734
-9769531
-9736328
-9703125
-9669922
-9636719
-9603516
-9570313
-9537109
-9503906
-9470703
-9437500
-9404297
-9371094
-9337891
-9304688
-9271484
-9238281
-9205078
-9171875
-9138672
-9105469
-9072266
-9039063
-9005859
-8972656
-8939453
-8906250
-8873047
-8839844
-8806641
-8773438
-8740234
-8707031
-8673828
-8640625
-8607422
-8574219
-8541016
-8507813
-8474609
-8441406
-8408203
-8375000
-8341797
-8308594
-8275391
-8242188
-8208984
-8175781
-8142578
-8109375
-8076172
-8042969
-8009766
-7976563
-7943359
-7910156
-7876953
-7843750
-7810547
-7777344
-7744141
-7710938
-7677734
-7644531
-7611328
-7578125
-7544922
-7511719
-7478516
-7445313
-7412109
-7378906
-7345703
-7312500
-7279297
-7246094
-7212891
-7179688
-7146484
-7113281
-7080078
-7046875
-7013672
-6980469
-6947266
-6914063
-6880859
-6847656
-6814453
-6781250
-6748047
-6714844
-6681641
-6648438
-6615234
-6582031
-6548828
-6515625
-6482422
-6449219
-6416016
-6382813
-6349609
-6316406
-6283203
-6250000
-6216797
-6183594
-6150391
-6117188
-6083984
-6050781
-6017578
-5984375
-5951172
-5917969
-5884766
-5851563
-5818359
-5785156
-5751953
-5718750
-5685547
-5652344
-5619141
-5585938
-5552734
-5519531
-5486328
-5453125
-5419922
-5386719
-5353516
-5320313
-5287109
-5253906
-5220703
-5187500
-5154297
-5121094
-5087891
-5054688
-5021484
-4988281
-4955078
-4921875
-4888672
-4855469
-4822266
-4789063
-4755859
-4722656
-4689453
-4656250
-4623047
-4589844
-4556641
-4523438
-4490234
-4457031
-4423828
-4390625
-4357422
-4324219
-4291016
-4257813
-4224609
-4191406
-4158203
-4125000
-4091797
-4058594
-4025391
-3992188
-3958984
-3925781
-3892578
-3859375
-3826172
-3792969
-3759766
-3726563
-3693359
-3660156
-3626953
-3593750
-3560547
-3527344
-3494141
-3460938
-3427734
-3394531
-3361328
-3328125
-3294922
-3261719
-3228516
-3195313
-3162109
-3128906
-3095703
-3062500
-3029297
-2996094
-2962891
-2929688
-2896484
-2863281
-2830078
-2796875
-2763672
-2730469
-2697266
-2664063
-2630859
-2597656
-2564453
-2531250
-2498047
-2464844
-2431641
-2398438
-2365234
-2332031
-2298828
-2265625
-2232422
-2199219
-2166016
-2132813
-2099609
-2066406
-2033203
-2000000
-1992172
-1984344
-1976517
-1968689
-1960861
-1953033
-1945205
-1937378
-1929550
-1921722
-1913894
-1906067
-1898239
-1890411
-1882583
-1874755
-1866928
-1859100
-1851272
-1843444
-1835616
-1827789
-1819961
-1812133
-1804305
-1796477
-1788650
-1780822
-1772994
-1765166
-1757339
-1749511
-1741683
-1733855
-1726027
-1718200
-1710372
-1702544
-1694716
-1686888
-1679061
-1671233
-1663405
-1655577
-1647750
-1639922
-1632094
-1624266
-1616438
-1608611
-1600783
-1592955
-1585127
-1577299
-1569472
-1561644
-1553816
-1545988
-1538160
-1530333
-1522505
-1514677
-1506849
-1499022
-1491194
-1483366
-1475538
-1467710
-1459883
-1452055
-1444227
-1436399
-1428571
-1420744
-1412916
-1405088
-1397260
-1389432
-1381605
-1373777
-1365949
-1358121
-1350294
-1342466
-1334638
-1326810
-1318982
-1311155
-1303327
-1295499
-1287671
-1279843
-1272016
-1264188
-1256360
-1248532
-1240705
-1232877
-1225049
-1217221
-1209393
-1201566
-1193738
-1185910
-1178082
-1170254
-1162427
-1154599
-1146771
-1138943
-1131115
-1123288
-1115460
-1107632
-1099804
-1091977
-1084149
-1076321
-1068493
-1060665
-1052838
-1045010
-1037182
-1029354
-1021526
-1013699
-1005871
 -998043
 -990215
 -982387
 -974560
 -966732
 -958904
 -951076
 -943249
 -935421
 -927593
 -919765
 -911937
 -904110
 -896282
 -888454
 -880626
 -872798
 -864971
 -857143
 -849315
 -841487
 -833659
 -825832
 -818004
 -810176
 -802348
 -794521
 -786693
 -778865
 -771037
 -763209
 -755382
 -747554
 -739726
 -731898
 -724070
 -716243
 -708415
 -700587
 -692759
 -684932
 -677104
 -669276
 -661448
 -653620
 -645793
 -637965
 -630137
 -622309
 -614481
 -606654
 -598826
 -590998
 -583170
 -575342
 -567515
 -559687
 -551859
 -544031
 -536204
 -528376
 -520548
 -512720
 -504892
 -497065
 -489237
 -481409
 -473581
 -465753
 -457926
 -450098
 -442270
 -434442
 -426614
 -418787
 -410959
 -403131
 -395303
 -387476
 -379648
 -371820
 -363992
 -356164
 -348337
 -340509
 -332681
 -324853
 -317025
 -309198
 -301370
 -293542
 -285714
 -277886
 -270059
 -262231
 -254403
 -246575
 -238748
 -230920
 -223092
 -215264
 -207436
 -199609
 -191781
 -183953
 -176125
 -168297
 -160470
 -152642
 -144814
 -136986
 -129159
 -121331
 -113503
 -105675
  -97847
  -90020
  -82192
  -74364
  -66536
  -58708
  -50881
  -43053
  -35225
  -27397
  -19569
  -11742
   -3914
    3914
   11742
   19569
   27397
   35225
   43053
   50881
   58708
   66536
   74364
   82192
   90020
   97847
  105675
  113503
  121331
  129159
  136986
  144814
  152642
  160470
  168297
  176125
  183953
  191781
  199609
  207436
  215264
  223092
  230920
  238748
  246575
  254403
  262231
  270059
  277886
  285714
  293542
  301370
  309198
  317025
  324853
  332681
  340509
  348337
  356164
  363992
  371820
  379648
  387476
  395303
  403131
  410959
  418787
  426614
  434442
  442270
  450098
  457926
  465753
  473581
  481409
  489237
  497065
  504892
  512720
  520548
  528376
  536204
  544031
  551859
  559687
  567515
  575342
  583170
  590998
  598826
  606654
  614481
  622309
  630137
  637965
  645793
  653620
  661448
  669276
  677104
  684932
  692759
  700587
  708415
  716243
  724070
  731898
  739726
  747554
  755382
  763209
  771037
  778865
  786693
  794521
  802348
  810176
  818004
  825832
  833659
  841487
  849315
  857143
  864971
  872798
  880626
  888454
  896282
  904110
  911937
  919765
  927593
  935421
  943249
  951076
  958904
  966732
  974560
  982387
  990215
  998043
 1005871
 1013699
 1021526
 1029354
 1037182
 1045010
 1052838
 1060665
 1068493
 1076321
 1084149
 1091977
 1099804
 1107632
 1115460
 1123288
 1131115
 1138943
 1146771
 1154599
 1162427
 1170254
 1178082
 1185910
 1193738
 1201566
 1209393
 1217221
 1225049
 1232877
 1240705
 1248532
 1256360
 1264188
 1272016
 1279843
 1287671
 1295499
 1303327
 1311155
 1318982
 1326810
 1334638
 1342466
 1350294
 1358121
 1365949
 1373777
 1381605
 1389432
 1397260
 1405088
 1412916
 1420744
 1428571
 1436399
 1444227
 1452055
 1459883
 1467710
 1475538
 1483366
 1491194
 1499022
 1506849
 1514677
 1522505
 1530333
 1538160
 1545988
 1553816
 1561644
 1569472
 1577299
 1585127
 1592955
 1600783
 1608611
 1616438
 1624266
 1632094
 1639922
 1647750
 1655577
 1663405
 1671233
 1679061
 1686888
 1694716
 1702544
 1710372
 1718200
 1726027
 1733855
 1741683
 1749511
 1757339
 1765166
 1772994
 1780822
 1788650
 1796477
 1804305
 1812133
 1819961
 1827789
 1835616
 1843444
 1851272
 1859100
 1866928
 1874755
 1882583
 1890411
 1898239
 1906067
 1913894
 1921722
 1929550
 1937378
 1945205
 1953033
 1960861
 1968689
 1976517
 1984344
 1992172
 2000000
 2033203
 2066406
 2099609
 2132812
 2166016
 2199219
 2232422
 2265625
 2298828
 2332031
 2365234
 2398437
 2431641
 2464844
 2498047
 2531250
 2564453
 2597656
 2630859
 2664062
 2697266
 2730469
 2763672
 2796875
 2830078
 2863281
 2896484
 2929687
 2962891
 2996094
 3029297
 3062500
 3095703
 3128906
 3162109
 3195312
 3228516
 3261719
 3294922
 3328125
 3361328
 3394531
 3427734
 3460937
 3494141
 3527344
 3560547
 3593750
 3626953
 3660156
 3693359
 3726562
 3759766
 3792969
 3826172
 3859375
 3892578
 3925781
 3958984
 3992187
 4025391
 4058594
 4091797
 4125000
 4158203
 4191406
 4224609
 4257812
 4291016
 4324219
 4357422
 4390625
 4423828
 4457031
 4490234
 4523437
 4556641
 4589844
 4623047
 4656250
 4689453
 4722656
 4755859
 4789062
 4822266
 4855469
 4888672
 4921875
 4955078
 4988281
 5021484
 5054687
 5087891
 5121094
 5154297
 5187500
 5220703
 5253906
 5287109
 5320312
 5353516
 5386719
 5419922
 5453125
 5486328
 5519531
 5552734
 5585937
 5619141
 5652344
 5685547
 5718750
 5751953
 5785156
 5818359
 5851562
 5884766
 5917969
 5951172
 5984375
 6017578
 6050781
 6083984
 6117187
 6150391
 6183594
 6216797
 6250000
 6283203
 6316406
 6349609
 6382812
 6416016
 6449219
 6482422
 6515625
 6548828
 6582031
 6615234
 6648437
 6681641
 6714844
 6748047
 6781250
 6814453
 6847656
 6880859
 6914062
 6947266
 6980469
 7013672
 7046875
 7080078
 7113281
 7146484
 7179687
 7212891
 7246094
 7279297
 7312500
 7345703
 7378906
 7412109
 7445312
 7478516
 7511719
 7544922
 7578125
 7611328
 7644531
 7677734
 7710937
 7744141
 7777344
 7810547
 7843750
 7876953
 7910156
 7943359
 7976562
 8009766
 8042969
 8076172
 8109375
 8142578
 8175781
 8208984
 8242187
 8275391
 8308594
 8341797
 8375000
 8408203
 8441406
 8474609
 8507812
 8541016
 8574219
 8607422
 8640625
 8673828
 8707031
 8740234
 8773437
 8806641
 8839844
 8873047
 8906250
 8939453
 8972656
 9005859
 9039062
 9072266
 9105469
 9138672
 9171875
 9205078
 9238281
 9271484
 9304687
 9337891
 9371094
 9404297
 9437500
 9470703
 9503906
 9537109
 9570312
 9603516
 9636719
 9669922
 9703125
 9736328
 9769531
 9802734
 9835937
 9869141
 9902344
 9935547
 9968750
10001953
10035156
10068359
10101562
10134766
10167969
10201172
10234375
10267578
10300781
10333984
10367187
10400391
10433594
10466797
10500000
