# Supplementary material for: N-Acetyl-Cysteinylated Streptophenazines from Streptomyces
Source: J Nat Prod. 2022 Apr 15;85(5):1239–47. doi: 10.1021/acs.jnatprod.1c01123 (PMC9150181; doi:10.1021/acs.jnatprod.1c01123)
Supplement: Supplementary file 2 — np1c01123_si_002.zip [file np1c01123_si_002.zip › FID for publication/1/1H_dmsod6_330K/433/uxnmr.info]

CONFIGURATION INFORMATION
=========================

Path         : C:/Bruker/TopSpin3.2/conf/instr/spect/uxnmr.info
Date         : Tue Apr 27 09:13:20 2021
Release      : TOPSPIN Version 3.2-pl7
Installed in : C:/Bruker/TopSpin3.2
Host         : AV300
OS           : Windows 7 (Vs 6.1) Service Pack 1
CPU          : Intel(R) Xeon(R) CPU E5-1620 v2 @ 3.70GHz (8 cores at 3691 MHz with Hyperthreading)
User         : nmrsu
Description  : AvII   NAICONS
Location     : Milano
System       : Avance-AV NMR spectrometer
1H-frequency : 300.13 MHz
Order Number : ZH069705
Configured in: C:/Bruker/TopSpin3.2/conf/instr/spect

#--------------------
#  FCU configuration:
#--------------------
board # 1 :
	MEMORY 0x1ff000	(=511 k Words)
	PAL-Version 0x104 = new version (EC level 07 or more)
board # 2 :
	MEMORY 0x1ff000	(=511 k Words)
	PAL-Version 0x104 = new version (EC level 07 or more)

DRU: AQS DRU Z100977/00215 ECL 02.00
- TCP/IP address = 149.236.99.89
- Firmware Version = 151014

Gcu: GCU3_SlowIF

AQS: connected to spect:/dev/tty10
  _Slot_ SBSB _____________________Board_____________________
  Number Addr Type HW-VS FW-VS ID  ECL Name   Description
  -----------------------------------------------------------
     2   0x10 0x72   0x2    AW  R  1.1 REC-1  AQS RXAD400 Z102116/223 ECL 1.1
     3   0x34  0x2   0x1        X  3.7 REF-1  REF-400 Reference Board for AQS Receiver
     4   0x24 0x10   0x4    BH  S  5.0 SGU-1  AQS SGU400 Z003642/03269 ECL 5.0
     5   0x25 0x10   0x4    BH  S  5.0 SGU-2  AQS SGU400 Z003642/03250 ECL 5.0
     9   0x36  0x5     0        A  5.0 BLA-1  BLA2BB 150/60 20-400 W1345049/1331 ECL 5
    11   0x1a  0x9     0        C  3.0 ACB-S  ACB Standard
    23   0x20 0xc6     0        B  1.1 AQS/2  AQS/2 chassis
    25   0x20  0x7     0        B      MASTER AQS Rack Master
  Logical Receiver/SGU configuration:


Router: 1 AQS-Minirouter


Amplifiers (AQS configuration):
  RO  Amplifier  Module  Nucleus  Power/W  Switchbox Name PN/SN/FW
   1      1         1        B      150    N         BLA2BB 150/60 20-400 W1345049/1331/-
   2      1         2        B       60    N         BLA2BB 150/60 20-400 W1345049/1331/-
   3      2         1       2H       20    N         BSMS 2HTX -/-/-


- Type: BSMS/1
- absolute lockshift frequency =  13928218 Hz
- 2HTX Amplifier: connected to router output 3
- GAB type = GAB
- GAB current limits = 0.0/X, 0.0/Y, 10.0/Z (in A)

Lock: device connected to spect:/dev/tty03

Eurotherm VTU: device connected to spect:/dev/tty05

Preamplifiers :
HPPR: - HPPR/2 preamplifier connected to spect:/dev/tty10
    Type      : HPPR/2
    Controller: Application firmware = AQ
                15 LEDs for tuning, 15 LEDs for matching
    Module  1 : 1H/2H 1H (virtual 50 Ohm reference: 31.7%/84.3deg)
                 PN=Z003958, SN=00078 from 20080418
    Module  2 : 1H/2H 2H (virtual 50 Ohm reference: 51.0%/-74.1deg)
                 PN=Z003958, SN=00078 from 20080418
    Module  3 : XBB19F 2HS
                 PN=Z003502, SN=00087 from 20051019


Frequency generation:
- F1: for SGU
- F2: for SGU
