# Supplementary material for: N-Acetyl-Cysteinylated Streptophenazines from Streptomyces
Source: J Nat Prod. 2022 Apr 15;85(5):1239–47. doi: 10.1021/acs.jnatprod.1c01123 (PMC9150181; doi:10.1021/acs.jnatprod.1c01123)
Supplement: Supplementary file 2 — np1c01123_si_002.zip [file np1c01123_si_002.zip › FID for publication/1/NOESY_dmso_d6_350K/422/audita.txt]

##TITLE= Audit trail, TOPSPIN		Version 3.2
##JCAMPDX= 5.01
##ORIGIN= Bruker BioSpin GmbH
##OWNER= nmrsu
$$ C:\Bruker\TopSpin3.2\data\Kristiina\nmr/63040_MPLC_5L_584_F1-5_rack2/422/audita.txt
##AUDIT TRAIL=  $$ (NUMBER, WHEN, WHO, WHERE, PROCESS, VERSION, WHAT)
(   1,<2021-05-08 10:57:52.268 +0200>,<nmrsu>,<AV300>,<go>,<TOPSPIN 3.2>,
      <created by zg
	started at 2021-05-08 09:14:57.882 +0200,
	POWCHK enabled, PULCHK disabled,
       configuration hash MD5:
       25 C5 A3 28 5D BB CE C3 0E E6 12 59 E6 22 B2 D4
       data hash MD5: 2K * 128
       DD 38 52 50 C9 FC 50 78 47 69 79 43 7F 7B 38 D1>)
##END=

$$ hash MD5
$$ CD 92 29 41 F5 30 4A 56 4E F2 AB 03 B2 D7 6F 09
