# Supplementary material for: N-Acetyl-Cysteinylated Streptophenazines from Streptomyces
Source: J Nat Prod. 2022 Apr 15;85(5):1239–47. doi: 10.1021/acs.jnatprod.1c01123 (PMC9150181; doi:10.1021/acs.jnatprod.1c01123)
Supplement: Supplementary file 2 — np1c01123_si_002.zip [file np1c01123_si_002.zip › FID for publication/1/NOESY_dmso_d6_350K/422/acqu2]

##TITLE= Parameter file, TOPSPIN		Version 3.2
##JCAMPDX= 5.0
##DATATYPE= Parameter Values
##NPOINTS= 4	$$ modification sequence number
##ORIGIN= Bruker BioSpin GmbH
##OWNER= nmrsu
$$ 2021-05-08 08:00:47.762 +0200  nmrsu@AV300
$$ C:/Bruker/TopSpin3.2/data/Kristiina/nmr/63040_MPLC_5L_584_F1-5_rack2/422/acqu2
$$ process C:\Bruker\TopSpin3.2\prog\mod\dataserver.exe
##$ACQT0= 0
##$BF1= 300.13
##$FnMODE= 5
##$NUC1= <1H>
##$NusJSP= 0
##$NusT2= 1
##$NusTD= 0
##$O1= 2250.975
##$SFO1= 300.132250975
##$SW= 15
##$SW_h= 4501.983764625
##$TD= 128
##END=
