# Supplementary material for: N-Acetyl-Cysteinylated Streptophenazines from Streptomyces
Source: J Nat Prod. 2022 Apr 15;85(5):1239–47. doi: 10.1021/acs.jnatprod.1c01123 (PMC9150181; doi:10.1021/acs.jnatprod.1c01123)
Supplement: Supplementary file 2 — np1c01123_si_002.zip [file np1c01123_si_002.zip › FID for publication/1/1H_acetoned6_300K/30/audita.txt]

##TITLE= Audit trail, TOPSPIN		Version 3.2
##JCAMPDX= 5.01
##ORIGIN= Bruker BioSpin GmbH
##OWNER= nmrsu
$$ C:\Bruker\TopSpin3.2\data\Kristiina\nmr/63040_MPLC_5L_584_F1-5_rack2/30/audita.txt
##AUDIT TRAIL=  $$ (NUMBER, WHEN, WHO, WHERE, PROCESS, VERSION, WHAT)
(   1,<2021-03-12 16:45:50.270 +0100>,<nmrsu>,<AV300>,<go>,<TOPSPIN 3.2>,
      <created by zg
	started at 2021-03-12 16:43:51.694 +0100,
	POWCHK enabled, PULCHK disabled,
       configuration hash MD5:
       EB 22 B0 F0 7E 29 BD BF 02 14 F5 81 2B 75 78 02
       data hash MD5: 64K
       92 20 7D 0D BF 15 6C 64 DE 6C A0 98 5E 7F C0 CE>)
##END=

$$ hash MD5
$$ C3 2B A4 57 4F C2 9F 4D B0 CF 99 43 09 B2 3D DD
