# Supplementary material for: N-Acetyl-Cysteinylated Streptophenazines from Streptomyces
Source: J Nat Prod. 2022 Apr 15;85(5):1239–47. doi: 10.1021/acs.jnatprod.1c01123 (PMC9150181; doi:10.1021/acs.jnatprod.1c01123)
Supplement: Supplementary file 2 — np1c01123_si_002.zip [file np1c01123_si_002.zip › FID for publication/1/1H_acetoned6_300K/30/scon2]

##TITLE= Parameter file, TOPSPIN		Version 3.2
##JCAMPDX= 5.0
##DATATYPE= Parameter Values
##NPOINTS= 1	$$ modification sequence number
##ORIGIN= Bruker BioSpin GmbH
##OWNER= nmrsu
$$ 2021-03-12 16:43:50.899 +0100  nmrsu@AV300
$$ C:\Bruker\TopSpin3.2\data\Kristiina\nmr/63040_MPLC_5L_584_F1-5_rack2/30/scon2
$$ process C:\Bruker\TopSpin3.2\prog\mod\go.exe
##$BLKTR= (0..19)
3 3 3 3 3 3 3 3 3 3 3 3 3 3 3 3 3 3 3 3
##$DE1= 4.5
##$DEADC= 0.5
##$DEPA= 4.5
##$DERX= 1.5
##$FILCOR= 0
##$GRADCHAN= 0
##$GRADPRE= (0..1)
10 10
##$HD_BLKTR= (0..19)
1 1 1 1 1 1 1 1 1 1 1 1 1 1 1 1 1 1 1 1
##$HD_DE1= 5
##$HD_DEADC= 0
##$HD_DEPA= 2.5
##$HD_DERX= 0
##END=
