# Supplementary material for: N-Acetyl-Cysteinylated Streptophenazines from Streptomyces
Source: J Nat Prod. 2022 Apr 15;85(5):1239–47. doi: 10.1021/acs.jnatprod.1c01123 (PMC9150181; doi:10.1021/acs.jnatprod.1c01123)
Supplement: Supplementary file 2 — np1c01123_si_002.zip [file np1c01123_si_002.zip › FID for publication/1/COSY_acetoned6_300K/6/audita.txt]

##TITLE= Audit trail, TOPSPIN		Version 3.2
##JCAMPDX= 5.01
##ORIGIN= Bruker BioSpin GmbH
##OWNER= nmrsu
$$ C:\Bruker\TopSpin3.2\data\Kristiina\nmr/63040_MPLC_5L_584_F1-5_rack2/6/audita.txt
##AUDIT TRAIL=  $$ (NUMBER, WHEN, WHO, WHERE, PROCESS, VERSION, WHAT)
(   1,<2021-03-02 19:50:20.758 +0100>,<nmrsu>,<AV300>,<go>,<TOPSPIN 3.2>,
      <created by zg
	started at 2021-03-02 17:14:08.124 +0100,
	POWCHK enabled, PULCHK disabled,
       configuration hash MD5:
       EB 22 B0 F0 7E 29 BD BF 02 14 F5 81 2B 75 78 02
       data hash MD5: 2K * 256
       55 B2 EC 71 05 58 3A BF 00 A0 A6 50 45 31 98 98>)
##END=

$$ hash MD5
$$ B7 08 A9 AF 1F 0B 3C D2 86 2A 3E F5 70 C1 57 93
