# Supplementary material for: N-Acetyl-Cysteinylated Streptophenazines from Streptomyces
Source: J Nat Prod. 2022 Apr 15;85(5):1239–47. doi: 10.1021/acs.jnatprod.1c01123 (PMC9150181; doi:10.1021/acs.jnatprod.1c01123)
Supplement: Supplementary file 2 — np1c01123_si_002.zip [file np1c01123_si_002.zip › FID for publication/1/13C_dmso_d6_340K/20/sample_info.prop]

#Sun Feb 06 11:17:09 CET 2022
I_10000=NM=Sample ID, NM2=, HEIGHT=0
I_10001=NM=Origin, NM2=, HEIGHT=0
I_10002=NM=Chemical formula, NM2=, HEIGHT=0
I_10003=NM=Concentration, NM2=, HEIGHT=0
I_10004=NM=Date Prepared, NM2=, HEIGHT=0
I_10005=NM=Buffer, NM2=, HEIGHT=0
I_10006=NM=Contact, NM2=, HEIGHT=0
I_10007=NM=Comment, NM2=, HEIGHT=5
