# Supplementary material for: N-Acetyl-Cysteinylated Streptophenazines from Streptomyces
Source: J Nat Prod. 2022 Apr 15;85(5):1239–47. doi: 10.1021/acs.jnatprod.1c01123 (PMC9150181; doi:10.1021/acs.jnatprod.1c01123)
Supplement: Supplementary file 2 — np1c01123_si_002.zip [file np1c01123_si_002.zip › FID for publication/1/13C_dmso_d6_340K/20/audita.txt]

##TITLE= Audit trail, TopSpin 3.6.1
##JCAMPDX= 5.01
##ORIGIN= Bruker BioSpin GmbH
##OWNER= nmrsu
$$ C:/Bruker/TopSpin3.6.1/Cristina HR-MAS/Naicons_contoterzi/2/audita.txt
##AUDIT TRAIL=  $$ (NUMBER, WHEN, WHO, WHERE, PROCESS, VERSION, WHAT)
(   1,<2022-02-07 11:59:42.241 +0100>,<nmrsu>,<CZC5192CCN>,<go4>,<TopSpin 3.6.1>,
      <created by zg
	started at 2022-02-04 11:29:10.206 +0100,
	POWCHK enabled, PULCHK disabled,
       terminated by command 'halt'
       configuration hash MD5:
       AF 03 4A 13 48 27 10 B5 74 2A 53 BF BB 9C 15 79
       data hash MD5: 64K
       9A 55 D9 D3 CD 66 17 2D B4 70 8E 60 DB BE 17 02>)
##END=

$$ hash MD5
$$ 11 45 9B 22 58 74 8E 5B 64 59 AD F8 A4 DF 1A 9D
