# Supplementary material for: N-Acetyl-Cysteinylated Streptophenazines from Streptomyces
Source: J Nat Prod. 2022 Apr 15;85(5):1239–47. doi: 10.1021/acs.jnatprod.1c01123 (PMC9150181; doi:10.1021/acs.jnatprod.1c01123)
Supplement: Supplementary file 2 — np1c01123_si_002.zip [file np1c01123_si_002.zip › FID for publication/1/13C_dmso_d6_340K/20/shimvalues]

# Fri Feb 04 11:31:00 2022
#$$PROBEIDENTIFIER=B2862_0523
#$$PROBENAME=HRMAS
#$$SHIMID=292722
#
# Active Shim Gradients
#
Z           		-17864          
Z2          		-2083           
Z3          		2012            
Z4          		17856           
Z5          		-300            
Z6          		-8645           
Z7          		0               
Z8          		0               
X           		39762           
XZ          		22782           
XZ2         		21740           
XZ3         		1341            
XZ4         		0               
XZ5         		0               
Y           		-1543           
YZ          		-24454          
YZ2         		-12073          
YZ3         		221             
YZ4         		0               
YZ5         		0               
XY          		-62545          
XYZ         		10544           
XYZ2        		1944            
XYZ3        		26              
XYZ4        		0               
XYZ5        		0               
(X2-Y2)     		-9113           
(X2-Y2)Z    		-71500          
(X2-Y2)Z2   		-6663           
(X2-Y2)Z3   		0               
(X2-Y2)Z4   		0               
(X2-Y2)Z5   		0               
X3          		1060            
X3Z         		0               
Y3          		0               
Y3Z         		0               
#
# Lock Parameter
#
FIELD		3267.274
LOCKPHASE		57.093  
LOCKPOWER		-20.000 
LOCKGAIN		99.546  
LOCKDC		-25.000 
LOCKSHIFT		2.490   
LOOPGAIN		5.000   
LOOPTIME		0.250   
LOOPFILTER		500.000 
#
IEEE64_VERSION_CODE 1
#
# Shim currents 
#
SHIM_SETTING [1 ]  -8503.09815889  
SHIM_SETTING [2 ]  2327.94372548   
SHIM_SETTING [3 ]  715.07832339    
SHIM_SETTING [4 ]  -4457.83876434  
SHIM_SETTING [5 ]  2285.16546453   
SHIM_SETTING [6 ]  4898.62673896   
SHIM_SETTING [7 ]  9460.78834720   
SHIM_SETTING [8 ]  7162.54459527   
SHIM_SETTING [9 ]  4269.25663289   
SHIM_SETTING [10]  2040.56711081   
SHIM_SETTING [11]  0.00000000      
SHIM_SETTING [12]  0.00000000      
SHIM_SETTING [13]  0.00000000      
SHIM_SETTING [14]  514.10000000    
SHIM_SETTING [15]  81642.70517167  
SHIM_SETTING [16]  33653.66817167  
SHIM_SETTING [17]  35294.36077576  
SHIM_SETTING [18]  16151.88677576  
SHIM_SETTING [19]  17194.08028231  
SHIM_SETTING [20]  7227.51028231   
SHIM_SETTING [21]  -84058.58998237 
SHIM_SETTING [22]  58941.41010277  
SHIM_SETTING [23]  -54635.17510060 
SHIM_SETTING [24]  46167.73977101  
SHIM_SETTING [25]  -17809.48081243 
SHIM_SETTING [26]  14148.30596578  
SHIM_SETTING [27]  514.10000000    
SHIM_SETTING [28]  -37720.62418062 
SHIM_SETTING [29]  -22589.53608454 
SHIM_SETTING [30]  -27354.30110661 
SHIM_SETTING [31]  -5680.80789733  
SHIM_SETTING [32]  10787.72397879  
SHIM_SETTING [33]  -27955.83573282 
SHIM_SETTING [34]  -49082.24572237 
SHIM_SETTING [35]  -56552.39310641 
SHIM_SETTING [36]  -71384.77058698 
SHIM_SETTING [37]  7114.67519011   
SHIM_SETTING [38]  -1236.41779658  
SHIM_SETTING [39]  18187.39158571  
SHIM_SETTING [40]  0.00000000      
