# Supplementary material for: N-Acetyl-Cysteinylated Streptophenazines from Streptomyces
Source: J Nat Prod. 2022 Apr 15;85(5):1239–47. doi: 10.1021/acs.jnatprod.1c01123 (PMC9150181; doi:10.1021/acs.jnatprod.1c01123)
Supplement: Supplementary file 2 — np1c01123_si_002.zip [file np1c01123_si_002.zip › FID for publication/1/13C_dmso_d6_340K/20/uxnmr.info]

CONFIGURATION INFORMATION
=========================

Path         : C:/Bruker/TopSpin3.6.1/conf/instr/spect/uxnmr.info
Date         : Wed Jan 12 18:11:55 2022
Release      : TopSpin 3.6.1
Installed in : C:/Bruker/TopSpin3.6.1
Host         : CZC5192CCN
OS           : Windows 7 (Vs 6.2)
CPU          : Intel(R) Xeon(R) CPU E5-1650 v3 @ 3.50GHz (12 cores at 3492 MHz with Hyperthreading)
User         : nmrsu
System       : Avance III 600 NMR spectrometer
1H-frequency : 600.13 MHz
Description  : Avance III
Configured in: CZC5192CCN:C:/Bruker/TopSpin3.6.1/conf/instr/spect

IPSO: connected to spectrometer subnet
- TCP/IP address = 149.236.99.252
 - IPSO type: 19"
- Tctrl : 1
- Fctrls: 3
- Gctrl1: without digital preemphasis
- Rctrl : none
- FREDs : none
- DPP : none

DRU1: AQS DRU-E Z102520/01596 ECL 05.00
- TCP/IP address = 149.236.99.89
- Firmware Version = 170619
- DRU1 controls AQS-Rack and HPPR/2

AQS: connected to 149.236.99.89:/dev/tty10
  _Slot_ SBSB _____________________Board_____________________
  Number Addr Type HW-VS FW-VS ID  ECL Name   Description
  -----------------------------------------------------------
     2   0x10 0x42   0x2    AW  R  1.1 REC-1  AQS RXAD600 Z102117/99 ECL 1.1
     3   0x34 0xc0   0x1        X  2.2 REF-1  REF-600 Reference Board for AQS Receiver
     4   0x24 0x19   0x8    AE  S  2.7 SGU-1  AQS SGU/2 600 Z103081/01465 ECL 02.07 FPGA-Vs=AF
     5   0x25 0x19   0x8    AE  S  2.8 SGU-2  AQS SGU/2 600 Z103081/03180 ECL 02.08 FPGA-Vs=AF
     6   0x26 0x19   0x8    AE  S  2.7 SGU-3  AQS SGU/2 600 Z103081/01466 ECL 02.07 FPGA-Vs=AF
    --   0x20 0xd1     0        B  3.2 MASTER AQS/3 Chassis
     1   0x20  0x7     0        B      MASTER AQS Rack Master
  Logical Receiver/SGU configuration:


Router: none installed


Transmitters at the spectrometer subnet:
----------------------------------------
BLA_W1345096_0418 W1345096/0418 ECL 2:
- TCP/IP address = 149.236.99.254
- Firmware VS    = 20120627
- Amplifier      = BLAXH2H300/100/150 E 200-600MHZ INR: W1345096/0418 ECL 2
- Router         = BLMMR32 RF AMPLIFIER MODULE: W1345204/0675 ECL 0
- Controller     = BLA CONTROL BOARD 6 2V H-USB: W1522050/00941 ECL 03
BLA_W1345093_0267 W1345093/0267 ECL 1:
- TCP/IP address = 149.236.99.253
- Firmware VS    = 20120627
- Amplifier      = BLAX500 E 6-365MHZ INR: W1345093/0267 ECL 1
- Router         = BLMMR31 RF AMPLIFIER MODULE: W1345212/0877 ECL 0
- Controller     = BLA CONTROL BOARD 6 2V H-USB: W1522050/00800 ECL 03
LTRX Z109890/00172 ECL 02.00:
- TCP/IP address = 149.236.99.20
- Amplifier      = BSMS/2 LOCK TRANSCEIVER 600: Z109890/00172 ECL 02.00

BSMS: BSMS/2 connected to ethernet
- TCP/IP address = 149.236.99.20
- ELCB firmware version = 20191111
- GAB current limits = 0.0/X, 0.0/Y, 10.0/Z (in A)
- SCB channels = 40
- Shim System = BOSS3-SB
- L-TRX = BSMS/2 LOCK TRANSCEIVER 600: Z109890/00172 ECL 02.00
- Lock: on L-TRX board

Bruker Automatic Changer: device connected to 149.236.99.252:/dev/tty01
  Error in communication with sample changer: no error
  Using 60 as default for number of holders
- Capacity: 60 holders (assumed)

MAS2 control unit: connected to 149.236.99.252:/dev/tty04
- Boot Software        : 20031216
- Application Software : 20110202
- Insert Time          : 15 s
- Eject Time           : 10 s
- Spin Lock Tolerance  : 5 Hz

Eurotherm VTU: device connected to 149.236.99.252:/dev/tty05

Preamplifiers :
HPPR2: - HPPR/2 preamplifier connected to 149.236.99.89:/dev/tty10
    Type      : HPPR/2
    Controller: Cover/1 with Application firmware = AQ
                15 LEDs for tuning, 15 LEDs for matching
    Module  1 : HPLNA 1H (virtual 50 Ohm reference: 100.1%/0.1deg, reflection meter)
                PN=Z103205, SN=00024 from 20090331
    Module  2 : XBB19F 2HS
                PN=Z003506, SN=00781 from 20090518
    Module  3 : 2H
                PN=Z003473, SN=00647 from 20081104
    Module  4 : 13C
                PN=Z003524, SN=00454 from 20090420
    Module  5 : 15N
                PN=Z003530, SN=00343 from 20090416
    Module  6 : 31P
                PN=Z102449, SN=00013 from 20090527
    Module  7 : HPHP XBB31P
                PN=Z003549, SN=00445 from 20090525


Gradient Controller cable connections
--------------------------------------------------------------------
GCtrl1: connected to GAB in BSMS

RF cable connections (detected)
--------------------------------------------------------------------
SGU1 NORM output -> input 1 of transmitter 1 (BLAXH2H300/100/150 E 200-600MHZ BLAX500 E 6-365MHZ INR W1345096/0418 at TCP/IP 149.236.99.254)
SGU1 AUX  output -> input 1 of transmitter 2 (BLAX500 E 6-365MHZ INR W1345093/0267 at TCP/IP 149.236.99.253)
SGU2 NORM output -> input 2 of transmitter 1 (BLAXH2H300/100/150 E 200-600MHZ BLAX500 E 6-365MHZ INR W1345096/0418 at TCP/IP 149.236.99.254)
SGU2 AUX  output -> TUNE signal input of HPPR
SGU3 NORM output -> input 2 of transmitter 2 (BLAX500 E 6-365MHZ INR W1345093/0267 at TCP/IP 149.236.99.253)
SGU3 AUX  output -> input 4 of transmitter 1 (BLAXH2H300/100/150 E 200-600MHZ BLAX500 E 6-365MHZ INR W1345096/0418 at TCP/IP 149.236.99.254)

Blanking cable connections (detected)
--------------------------------------------------------------------
transmitter 1 = BLAXH2H300/100/150 E 200-600MHZ BLAX500 E 6-365MHZ INR W1345096/0418 at TCP/IP 149.236.99.254:
- amplifier 1H-100W uses blanking 2
- amplifier X-300W uses blanking 1
- amplifier 2H-150W needs no blanking

transmitter 2 = BLAX500 E 6-365MHZ INR W1345093/0267 at TCP/IP 149.236.99.253:
- amplifier X-500W uses blanking 3

transmitter 3 = BSMS/2 LOCK TRANSCEIVER 600 Z109890/00172 at TCP/IP 149.236.99.20:
- amplifier 2H-5W needs no blanking
