# Supplementary material for: N-Acetyl-Cysteinylated Streptophenazines from Streptomyces
Source: J Nat Prod. 2022 Apr 15;85(5):1239–47. doi: 10.1021/acs.jnatprod.1c01123 (PMC9150181; doi:10.1021/acs.jnatprod.1c01123)
Supplement: Supplementary file 2 — np1c01123_si_002.zip [file np1c01123_si_002.zip › FID for publication/1/COSY_dmso_d6_350K/420/audita.txt]

##TITLE= Audit trail, TOPSPIN		Version 3.2
##JCAMPDX= 5.01
##ORIGIN= Bruker BioSpin GmbH
##OWNER= nmrsu
$$ C:\Bruker\TopSpin3.2\data\Kristiina\nmr/63040_MPLC_5L_584_F1-5_rack2/420/audita.txt
##AUDIT TRAIL=  $$ (NUMBER, WHEN, WHO, WHERE, PROCESS, VERSION, WHAT)
(   1,<2021-05-08 08:43:30.622 +0200>,<nmrsu>,<AV300>,<go>,<TOPSPIN 3.2>,
      <created by zg
	started at 2021-05-08 08:04:24.617 +0200,
	POWCHK enabled, PULCHK disabled,
       configuration hash MD5:
       25 C5 A3 28 5D BB CE C3 0E E6 12 59 E6 22 B2 D4
       data hash MD5: 2K * 128
       E7 6A 31 37 8E 8E 09 50 29 03 A4 BF 53 8B C5 52>)
##END=

$$ hash MD5
$$ B4 3A 8F 67 36 9B 8A 38 49 B6 68 9B FA 5E C4 2C
