# Supplementary material for: N-Acetyl-Cysteinylated Streptophenazines from Streptomyces
Source: J Nat Prod. 2022 Apr 15;85(5):1239–47. doi: 10.1021/acs.jnatprod.1c01123 (PMC9150181; doi:10.1021/acs.jnatprod.1c01123)
Supplement: Supplementary file 2 — np1c01123_si_002.zip [file np1c01123_si_002.zip › FID for publication/2/HMBC/6/audita.txt]

##TITLE= Audit trail, TOPSPIN		Version 3.2
##JCAMPDX= 5.01
##ORIGIN= Bruker BioSpin GmbH
##OWNER= nmrsu
$$ C:\Bruker\TopSpin3.2\data\Kristiina\nmr/63040_MPLC_2p5L_570_F61-64/6/audita.txt
##AUDIT TRAIL=  $$ (NUMBER, WHEN, WHO, WHERE, PROCESS, VERSION, WHAT)
(   1,<2021-01-25 05:06:56.561 +0100>,<nmrsu>,<AV300>,<go>,<TOPSPIN 3.2>,
      <created by zg
	started at 2021-01-22 11:25:50.150 +0100,
	POWCHK enabled, PULCHK disabled,
       configuration hash MD5:
       EB 22 B0 F0 7E 29 BD BF 02 14 F5 81 2B 75 78 02
       data hash MD5: 2K * 1K
       40 CF E7 FD C8 DA C0 C8 D0 B6 8B A8 5C E5 85 EB>)
##END=

$$ hash MD5
$$ C5 EC 2F 46 61 55 D5 8F 0C F1 76 81 A5 8A 21 4D
